# Supplementary material for: Metabolic profiling of pre-gestational and gestational diabetes mellitus identifies novel predictors of pre-term delivery
Source: J Transl Med. 2020 Sep 24;18:366. doi: 10.1186/s12967-020-02531-5 (PMC7517617; doi:10.1186/s12967-020-02531-5)
Supplement: Supplementary file 1 — Additional file 1: Table S1. Variable Importance in Projection (VIP) list from OPLS-DA loading plot for controls vs GDM vs T2DM. Table S2. Variable Importance in Projection (VIP) list from OPLS-DA loading plot for controls vs DM (GDM+T2DM). Table S3. Metabolites differentiating controls vs T2DM. Table S4. Metabolites differentiating controls vs GDM. Table S5. Metabolites differentiating controls vs DM (GDM+T2DM). Table S6. Metabolites associated with GA at delivery. [file 12967_2020_2531_MOESM1_ESM.xlsx]

## Sheet: Supplementary Table S1
Table S1. Variable Importance in Projection (VIP) list from OPLS-DA loading plot for controls vs GDM vs T2DM
Metabolite	Sub pathway	M1.VIP[1+1+0]	M1.VIP[1]cvSE * 2.44693
PC.ae.C34.3	Glycerophospholipids	2.07781	1.22099
TG.16.0_34.1	Triacylglycerols	1.8433	0.734835
TG.16.0_34.0	Triacylglycerols	1.81848	0.778786
PC.ae.C34.2	Glycerophospholipids	1.81602	1.34568
TG.18.1_32.0	Triacylglycerols	1.80011	0.700922
TG.18.1_34.1	Triacylglycerols	1.79012	0.719901
PC.ae.C42.3	Glycerophospholipids	1.75722	1.45498
TG.16.0_34.2	Triacylglycerols	1.7383	0.459927
PC.ae.C36.3	Glycerophospholipids	1.72655	1.09643
TG.18.2_32.0	Triacylglycerols	1.72363	0.508227
TG.18.0_34.2	Triacylglycerols	1.70979	0.488012
TG.16.0_36.2	Triacylglycerols	1.70924	0.69988
DG.16.0_18.2	Diacylglycerols	1.70179	0.515297
DG.16.0_18.1	Diacylglycerols	1.69913	0.523612
TG.18.2_34.0	Triacylglycerols	1.69702	0.693611
TG.18.2_34.1	Triacylglycerols	1.6678	0.931831
Glu	Aminoacids	1.6654	0.543978
TG.18.1_34.2	Triacylglycerols	1.64372	0.743246
TG.16.0_36.3	Triacylglycerols	1.6288	0.907957
PC.ae.C42.2	Glycerophospholipids	1.59671	1.35469
TG.18.0_36.2	Triacylglycerols	1.58492	0.969851
TG.16.0_32.0	Triacylglycerols	1.57476	0.717443
PC.aa.C42.6	Glycerophospholipids	1.57446	1.56296
TG.18.1_36.1	Triacylglycerols	1.56585	1.16215
TG.18.1_36.0	Triacylglycerols	1.56233	1.011
TG.17.1_34.1	Triacylglycerols	1.53604	0.86472
PC.ae.C42.1	Glycerophospholipids	1.53565	1.66866
DG.18.1_18.1	Diacylglycerols	1.51864	0.816172
TG.18.0_36.1	Triacylglycerols	1.48534	0.74426
TG.20.4_34.1	Triacylglycerols	1.48345	0.704638
TG.16.0_35.1	Triacylglycerols	1.4813	0.991277
TG.18.2_36.0	Triacylglycerols	1.48126	0.959417
PC.aa.C34.3	Glycerophospholipids	1.48086	1.07534
TG.16.1_34.1	Triacylglycerols	1.47948	0.803923
PC.ae.C32.2	Glycerophospholipids	1.47679	1.26873
TG.16.0_35.2	Triacylglycerols	1.47559	0.73907
TG.18.1_36.2	Triacylglycerols	1.47523	1.40917
TG.16.0_38.5	Triacylglycerols	1.46832	0.710164
TG.16.0_38.4	Triacylglycerols	1.46375	0.595528
TG.17.0_34.1	Triacylglycerols	1.45897	0.893436
TG.18.0_36.3	Triacylglycerols	1.44853	1.16704
TG.16.1_36.1	Triacylglycerols	1.44771	0.40215
TG.18.1_32.1	Triacylglycerols	1.4468	0.702717
PC.aa.C36.2	Glycerophospholipids	1.44411	1.06318
TG.16.1_34.0	Triacylglycerols	1.44314	0.885514
TG.18.1_33.0	Triacylglycerols	1.44152	0.921711
TG.16.0_40.6	Triacylglycerols	1.44126	0.580783
TG.20.4_34.0	Triacylglycerols	1.43507	0.76269
TG.18.1_33.1	Triacylglycerols	1.42977	0.83791
TG.18.2_33.1	Triacylglycerols	1.42276	0.743644
TG.16.0_38.3	Triacylglycerols	1.42149	0.479005
TG.18.2_36.1	Triacylglycerols	1.41536	1.24434
TG.16.0_35.3	Triacylglycerols	1.41372	0.789413
PC.ae.C40.1	Glycerophospholipids	1.40862	1.15733
TG.16.0_37.3	Triacylglycerols	1.40766	0.45334
TG.18.0_34.3	Triacylglycerols	1.40035	0.569741
TG.18.1_33.2	Triacylglycerols	1.39933	0.717949
TG.18.2_35.1	Triacylglycerols	1.39805	0.692122
TG.20.3_34.1	Triacylglycerols	1.39587	0.646571
PC.aa.C36.1	Glycerophospholipids	1.39272	0.831082
PC.ae.C38.0	Glycerophospholipids	1.38809	1.35996
TG.20.2_34.1	Triacylglycerols	1.38323	0.360341
TG.18.1_35.2	Triacylglycerols	1.38297	0.762724
TG.20.1_34.2	Triacylglycerols	1.38265	0.602342
TG.18.2_32.1	Triacylglycerols	1.3815	0.450639
TG.18.2_33.0	Triacylglycerols	1.37895	0.664897
TG.16.0_34.3	Triacylglycerols	1.36967	0.51025
TG.17.1_34.2	Triacylglycerols	1.36847	0.664352
PC.aa.C36.6	Glycerophospholipids	1.36321	1.47081
TG.16.0_36.4	Triacylglycerols	1.36098	1.09847
PC.ae.C38.5	Glycerophospholipids	1.35208	1.5158
DG.18.1_18.2	Diacylglycerols	1.34857	1.10764
TG.18.0_38.6	Triacylglycerols	1.34718	1.21554
PC.aa.C42.5	Glycerophospholipids	1.34441	1.47237
PC.ae.C38.6	Glycerophospholipids	1.33342	1.55982
PC.aa.C40.2	Glycerophospholipids	1.32391	1.65959
TG.17.0_34.2	Triacylglycerols	1.32282	0.714915
TG.20.4_36.2	Triacylglycerols	1.32193	0.996198
TG.18.2_34.2	Triacylglycerols	1.32172	1.12943
TG.16.0_38.6	Triacylglycerols	1.31807	0.756332
TG.20.2_32.0	Triacylglycerols	1.31607	0.601198
PC.aa.C36.5	Glycerophospholipids	1.31398	1.78656
TG.16.0_38.2	Triacylglycerols	1.31375	0.599329
TG.16.1_34.2	Triacylglycerols	1.31197	0.454127
TG.17.0_36.3	Triacylglycerols	1.30953	0.978832
TG.17.1_36.3	Triacylglycerols	1.30918	0.755172
TG.20.3_34.0	Triacylglycerols	1.3024	0.585857
TG.18.0_32.1	Triacylglycerols	1.30164	1.05642
TG.16.0_33.1	Triacylglycerols	1.29957	1.1687
TG.18.3_34.0	Triacylglycerols	1.29769	0.598699
TG.16.1_36.2	Triacylglycerols	1.29707	0.485588
TG.20.1_34.1	Triacylglycerols	1.29706	0.747885
TG.22.5_34.1	Triacylglycerols	1.29595	0.740661
TG.18.1_38.5	Triacylglycerols	1.29574	0.795383
TG.18.1_34.3	Triacylglycerols	1.29427	0.744203
TG.18.0_32.0	Triacylglycerols	1.28659	0.812194
TG.16.1_32.0	Triacylglycerols	1.28016	1.12373
TG.18.2_38.4	Triacylglycerols	1.27686	1.04991
TG.18.1_31.0	Triacylglycerols	1.27631	1.03719
TG.18.1_36.3	Triacylglycerols	1.27486	1.57411
TG.20.3_34.2	Triacylglycerols	1.26526	0.708735
TG.18.1_32.2	Triacylglycerols	1.26277	0.343996
TG.20.3_32.0	Triacylglycerols	1.26096	0.826527
TG.14.0_34.0	Triacylglycerols	1.2596	1.09091
TG.16.0_33.2	Triacylglycerols	1.25425	0.870649
TG.18.0_32.2	Triacylglycerols	1.2537	0.819507
TG.22.5_32.0	Triacylglycerols	1.25101	0.973483
TG.14.0_36.2	Triacylglycerols	1.25047	0.588539
TG.16.0_32.1	Triacylglycerols	1.24819	1.05686
PC.aa.C38.0	Glycerophospholipids	1.24384	1.85681
TG.18.2_36.2	Triacylglycerols	1.23402	1.44483
TG.22.5_34.2	Triacylglycerols	1.23372	0.85265
TG.18.3_34.1	Triacylglycerols	1.23	0.723647
TG.20.4_32.0	Triacylglycerols	1.22815	1.01272
TG.14.0_36.1	Triacylglycerols	1.22514	0.738551
TG.22.4_34.2	Triacylglycerols	1.22494	0.648243
TG.22.4_32.0	Triacylglycerols	1.22127	1.15425
TG.20.2_34.2	Triacylglycerols	1.21999	0.626906
TG.18.2_35.2	Triacylglycerols	1.21325	0.975322
TG.14.0_34.1	Triacylglycerols	1.21243	0.959952
TG.18.2_33.2	Triacylglycerols	1.2082	0.820356
TG.16.0_40.7	Triacylglycerols	1.20606	0.810388
TG.16.1_36.3	Triacylglycerols	1.20534	0.884551
TG.20.4_34.2	Triacylglycerols	1.20392	0.804455
TG.20.2_32.1	Triacylglycerols	1.20199	0.430824
PC.aa.C28.1	Glycerophospholipids	1.19138	1.0785
TG.18.1_35.3	Triacylglycerols	1.19137	0.848098
TG.14.0_36.3	Triacylglycerols	1.1901	0.384029
PC.aa.C32.3	Glycerophospholipids	1.1878	1.07929
PC.ae.C40.6	Glycerophospholipids	1.17591	1.44625
TG.18.1_30.0	Triacylglycerols	1.17587	0.925039
Asp	Aminoacids	1.16993	1.21925
PC.ae.C36.4	Glycerophospholipids	1.15739	1.40119
PC.ae.C32.1	Glycerophospholipids	1.15643	1.37369
TG.16.0_32.2	Triacylglycerols	1.15383	0.751993
TG.16.1_38.4	Triacylglycerols	1.15142	0.35186
PC.aa.C40.6	Glycerophospholipids	1.15138	1.53863
TG.20.1_32.1	Triacylglycerols	1.1482	0.565942
TG.18.2_30.0	Triacylglycerols	1.13767	0.623474
TG.14.0_34.2	Triacylglycerols	1.13717	0.671263
TG.17.0_36.4	Triacylglycerols	1.13711	1.06862
TG.18.0_36.4	Triacylglycerols	1.13578	1.10445
Cit	Aminoacids Related	1.13001	0.693278
PC.ae.C42.4	Glycerophospholipids	1.12536	1.08042
TG.18.2_38.5	Triacylglycerols	1.12498	1.021
TG.18.1_38.6	Triacylglycerols	1.11946	0.814133
PC.ae.C34.1	Glycerophospholipids	1.11234	1.25128
PC.aa.C42.4	Glycerophospholipids	1.10654	1.15089
PC.ae.C40.5	Glycerophospholipids	1.1021	1.42334
TG.18.2_31.0	Triacylglycerols	1.10068	0.524634
SM..OH..C14.1	Sphingolipids	1.09255	1.06288
TG.16.0_34.4	Triacylglycerols	1.09068	0.488525
TG.18.2_32.2	Triacylglycerols	1.0896	0.495088
Ile	Aminoacids	1.08918	0.865394
DG.18.2_18.2	Diacylglycerols	1.08534	1.29393
TG.18.3_32.0	Triacylglycerols	1.0802	0.617113
TG.16.0_38.1	Triacylglycerols	1.06435	0.906031
TG.14.0_36.4	Triacylglycerols	1.06323	0.42792
PC.ae.C36.5	Glycerophospholipids	1.06205	1.15633
TG.16.0_36.5	Triacylglycerols	1.05976	0.566509
TG.22.6_32.0	Triacylglycerols	1.05405	0.60884
TG.18.3_34.2	Triacylglycerols	1.05375	0.559742
PC.aa.C32.2	Glycerophospholipids	1.05174	0.857071
TG.18.1_32.3	Triacylglycerols	1.04783	0.115234
TG.17.0_34.3	Triacylglycerols	1.04689	0.642906
PC.aa.C42.0	Glycerophospholipids	1.04437	1.37494
TG.16.0_40.8	Triacylglycerols	1.04339	0.749119
AconAcid	Carboxylic Acids	1.03956	0.524382
PC.ae.C36.2	Glycerophospholipids	1.03621	1.03258
PC.aa.C38.5	Glycerophospholipids	1.03596	1.05526
TG.18.1_34.4	Triacylglycerols	1.03361	0.447521
TG.17.0_32.1	Triacylglycerols	1.03329	0.816669
PC.ae.C36.1	Glycerophospholipids	1.03135	0.78833
TG.20.3_32.1	Triacylglycerols	1.02906	0.642656
TG.18.1_36.4	Triacylglycerols	1.02716	1.20093
Cer.d18.1.20.0	Ceramides	1.01431	0.366072
TG.20.3_36.3	Triacylglycerols	1.0083	0.766201
TG.16.1_32.1	Triacylglycerols	1.00509	0.793955
TG.22.6_34.1	Triacylglycerols	1.00392	0.676847
TG.18.2_36.3	Triacylglycerols	1.00272	1.33384
TG.18.3_36.1	Triacylglycerols	0.997839	0.472681
SM.C16.0	Sphingolipids	0.997394	1.01374
SM..OH..C22.2	Sphingolipids	0.995695	0.920229
TG.18.2_34.3	Triacylglycerols	0.995434	0.763307
PC.aa.C34.4	Glycerophospholipids	0.993799	0.891632
TG.16.1_36.5	Triacylglycerols	0.991911	0.819241
TG.22.6_34.2	Triacylglycerols	0.990425	0.690833
TG.17.1_36.4	Triacylglycerols	0.9872	0.590339
TG.16.1_33.1	Triacylglycerols	0.98325	1.12581
HexCer.d18.1.22.0	Glycosylceramides	0.981465	0.801094
TG.20.4_36.3	Triacylglycerols	0.978557	0.907858
TG.16.1_36.4	Triacylglycerols	0.970516	0.752965
TG.16.1_38.5	Triacylglycerols	0.96815	0.538282
TG.16.0_32.3	Triacylglycerols	0.967407	0.327064
PC.aa.C42.1	Glycerophospholipids	0.966925	1.17638
TG.18.2_35.3	Triacylglycerols	0.964988	0.703885
TG.20.4_32.1	Triacylglycerols	0.964935	0.773649
CE.18.3	Cholesterol Esters	0.964317	1.34459
TG.16.1_34.3	Triacylglycerols	0.961906	0.296118
TG.14.0_34.3	Triacylglycerols	0.95992	0.254881
TG.18.2_38.6	Triacylglycerols	0.959373	0.677055
PC.aa.C38.6	Glycerophospholipids	0.958734	1.33384
HexCer.d18.1.24.0	Glycosylceramides	0.952896	0.892776
TG.18.3_32.1	Triacylglycerols	0.950338	0.236005
PC.ae.C44.3	Glycerophospholipids	0.946273	0.672953
CE.20.5	Cholesterol Esters	0.945381	1.70867
TG.22.5_32.1	Triacylglycerols	0.945285	0.655818
Lac	Carboxylic Acids	0.944675	0.428767
HexCer.d18.1.23.0	Glycosylceramides	0.939238	0.728582
TG.18.2_30.1	Triacylglycerols	0.937864	0.323342
PC.ae.C40.3	Glycerophospholipids	0.936651	1.01836
PC.ae.C38.3	Glycerophospholipids	0.933572	0.842784
Ala	Aminoacids	0.920491	0.377265
PC.aa.C30.0	Glycerophospholipids	0.9136	0.968457
PC.aa.C36.0	Glycerophospholipids	0.913463	1.43258
PC.ae.C42.5	Glycerophospholipids	0.912968	1.40743
TG.18.3_34.3	Triacylglycerols	0.909609	0.954301
PC.aa.C40.3	Glycerophospholipids	0.907851	0.993222
TG.14.0_38.5	Triacylglycerols	0.905323	0.838076
SM.C16.1	Sphingolipids	0.899548	0.799965
TG.16.1_38.3	Triacylglycerols	0.894241	0.282378
TG.20.1_32.2	Triacylglycerols	0.892116	0.539152
PC.ae.C44.6	Glycerophospholipids	0.887858	1.24532
TG.14.0_35.2	Triacylglycerols	0.886425	0.741433
TG.18.3_36.2	Triacylglycerols	0.883789	0.41315
PC.aa.C36.3	Glycerophospholipids	0.879091	0.521387
TG.18.1_36.5	Triacylglycerols	0.87876	0.355945
TG.16.1_32.2	Triacylglycerols	0.87504	0.230276
PC.ae.C40.4	Glycerophospholipids	0.875038	1.19141
SM.C24.0	Sphingolipids	0.873916	0.772024
lysoPC.a.C18.2	Glycerophospholipids	0.872501	1.17765
TG.18.1_30.1	Triacylglycerols	0.87214	0.628303
TG.20.2_34.3	Triacylglycerols	0.871005	0.858402
SM..OH..C22.1	Sphingolipids	0.866027	0.889093
TG.20.4_32.2	Triacylglycerols	0.865921	0.375158
TG.20.0_34.1	Triacylglycerols	0.859003	0.999979
TG.20.4_34.3	Triacylglycerols	0.857778	0.504546
TG.20.0_32.4	Triacylglycerols	0.854838	1.04415
TG.20.3_36.4	Triacylglycerols	0.853531	0.369059
TG.14.0_32.2	Triacylglycerols	0.85238	0.425608
GCA	Bile Acids	0.849095	0.81416
TG.22.6_32.1	Triacylglycerols	0.843789	0.385443
TG.20.4_30.0	Triacylglycerols	0.841885	0.869636
PC.ae.C38.2	Glycerophospholipids	0.838474	0.77628
TG.16.0_38.7	Triacylglycerols	0.836813	0.604275
PC.ae.C40.2	Glycerophospholipids	0.832871	1.10407
PC.aa.C32.0	Glycerophospholipids	0.826339	0.632061
TG.17.1_32.1	Triacylglycerols	0.82304	0.695521
TG.18.2_34.4	Triacylglycerols	0.822934	0.382159
PC.aa.C34.2	Glycerophospholipids	0.822067	0.57388
PC.ae.C36.0	Glycerophospholipids	0.821817	0.406781
TG.18.2_36.5	Triacylglycerols	0.820399	0.578926
PC.ae.C38.4	Glycerophospholipids	0.819743	0.993068
TG.16.0_30.2	Triacylglycerols	0.819182	0.8062
AA	Fatty Acids	0.817725	0.458824
TG.18.3_36.3	Triacylglycerols	0.814939	0.292053
PC.aa.C34.1	Glycerophospholipids	0.807353	0.362891
TG.20.5_34.2	Triacylglycerols	0.804689	0.929867
TCDCA	Bile Acids	0.803048	0.872776
TG.20.5_34.1	Triacylglycerols	0.800786	0.32209
TG.14.0_38.4	Triacylglycerols	0.799444	0.296791
PC.aa.C38.3	Glycerophospholipids	0.798542	0.613115
TG.18.2_36.4	Triacylglycerols	0.798165	0.947165
PC.aa.C40.4	Glycerophospholipids	0.796112	0.824632
H1	Sugars	0.792827	0.941719
TG.18.3_36.4	Triacylglycerols	0.790911	0.465925
HipAcid	Carboxylic Acids	0.786018	1.43078
PC.ae.C44.4	Glycerophospholipids	0.784343	0.945054
TG.18.2_28.0	Triacylglycerols	0.782759	0.670603
Hex2Cer.d18.1.16.0	Glycosylceramides	0.7791	1.26603
CE.18.2	Cholesterol Esters	0.779078	1.06845
PC.aa.C40.5	Glycerophospholipids	0.777856	0.758712
Creatinine	Aminoacids Related	0.777839	0.9358
PC.ae.C44.5	Glycerophospholipids	0.773806	1.13938
TG.18.1_30.2	Triacylglycerols	0.759398	0.550558
Leu	Aminoacids	0.752145	0.952389
SM.C26.1	Sphingolipids	0.742382	0.94207
Cer.d18.2.24.0	Ceramides	0.741567	0.869881
lysoPC.a.C18.1	Glycerophospholipids	0.739283	0.907673
TG.16.1_30.1	Triacylglycerols	0.73889	0.546378
Val	Aminoacids	0.733023	1.19775
TG.20.0_32.3	Triacylglycerols	0.73268	0.482857
HArg	Aminoacids Related	0.73014	1.5273
TG.20.4_36.4	Triacylglycerols	0.729051	0.588031
ProBetaine	Aminoacids Related	0.724335	1.0549
TG.16.0_28.2	Triacylglycerols	0.719696	0.475455
CE.20.3	Cholesterol Esters	0.717656	0.291855
TG.16.0_28.1	Triacylglycerols	0.716339	0.702337
TG.18.3_30.0	Triacylglycerols	0.713818	0.410408
CE.14.0	Cholesterol Esters	0.70897	0.62973
CE.22.6	Cholesterol Esters	0.708002	1.38962
C2	Acylcarnitines	0.707172	1.30505
TG.18.0_30.0	Triacylglycerols	0.698024	1.14257
TG.18.1_28.1	Triacylglycerols	0.695102	0.470375
Hypoxanthine	Nucleobases Related	0.681639	0.881587
beta.Ala	Biogenic Amines	0.681145	1.13864
TG.20.1_34.0	Triacylglycerols	0.674556	0.617388
Cer.d18.1.16.0	Ceramides	0.673557	0.864166
TG.20.1_34.3	Triacylglycerols	0.672945	0.42085
Pro	Aminoacids	0.669705	1.09346
TG.22.5_34.3	Triacylglycerols	0.669367	0.277917
TG.20.3_34.3	Triacylglycerols	0.668859	0.630151
TG.16.1_28.0	Triacylglycerols	0.664968	0.846864
PC.aa.C36.4	Glycerophospholipids	0.664346	0.467241
PC.aa.C32.1	Glycerophospholipids	0.663605	0.528882
Taurine	Aminoacids Related	0.662076	1.4665
TG.18.3_38.6	Triacylglycerols	0.660904	1.41079
Cer.d18.1.23.0	Ceramides	0.655414	0.250158
TG.18.1_33.3	Triacylglycerols	0.65119	0.282227
GCDCA	Bile Acids	0.647586	1.04431
Cer.d18.1.24.0	Ceramides	0.646351	0.56943
Cer.d18.1.22.0	Ceramides	0.640422	0.215292
SM..OH..C16.1	Sphingolipids	0.626526	0.645723
PC.aa.C38.4	Glycerophospholipids	0.625948	0.286962
GDCA	Bile Acids	0.62223	0.870556
HexCer.d18.1.16.0	Glycosylceramides	0.61443	0.994767
DG.18.1_20.1	Diacylglycerols	0.610387	0.584464
TG.17.1_34.3	Triacylglycerols	0.608378	0.436153
CE.16.1	Cholesterol Esters	0.607069	0.412935
TDCA	Bile Acids	0.605131	0.873876
Betaine	Aminoacids Related	0.601131	1.01985
X3.IPA	Indoles Derivatives	0.587	1.40862
TG.18.3_38.5	Triacylglycerols	0.584552	0.514066
TG.18.1_38.7	Triacylglycerols	0.578279	0.607747
lysoPC.a.C18.0	Glycerophospholipids	0.578219	0.723622
TG.17.2_34.2	Triacylglycerols	0.577663	0.517588
HexCer.d18.1.24.1	Glycosylceramides	0.576121	1.22181
p.Cresol.SO4	Cresols	0.575439	0.520542
HexCer.d18.2.22.0	Glycosylceramides	0.574011	0.682279
CE.15.1	Cholesterol Esters	0.572502	0.664882
X3.IAA	Indoles Derivatives	0.562969	0.506537
GLCAS	Bile Acids	0.556804	0.764162
CE.20.4	Cholesterol Esters	0.5524	0.40533
Thr	Aminoacids	0.55181	0.962616
TG.16.0_36.6	Triacylglycerols	0.548942	0.476779
TG.18.3_33.2	Triacylglycerols	0.547106	0.655112
TCA	Bile Acids	0.546294	1.30144
TG.20.3_32.2	Triacylglycerols	0.545479	0.485839
TG.18.0_30.1	Triacylglycerols	0.540594	1.00055
TG.22.6_34.3	Triacylglycerols	0.539024	0.535603
X1.Met.His	Aminoacids Related	0.537911	0.842851
Cer.d18.1.24.1	Ceramides	0.537066	0.348004
CE.17.1	Cholesterol Esters	0.535516	0.288776
TG.20.4_33.2	Triacylglycerols	0.530505	0.255656
SM.C18.0	Sphingolipids	0.527425	0.303735
t4.OH.Pro	Aminoacids Related	0.523596	0.93749
TG.18.1_26.0	Triacylglycerols	0.518117	0.52059
AABA	Aminoacids Related	0.51753	1.26755
Hex3Cer.d18.1.16.0	Glycosylceramides	0.510688	1.10488
TG.20.4_36.5	Triacylglycerols	0.503907	0.314196
TG.17.2_36.4	Triacylglycerols	0.501911	1.17457
SM..OH..C24.1	Sphingolipids	0.50061	0.559421
DG.16.1_18.2	Diacylglycerols	0.500574	0.303886
HexCer.d18.2.24.0	Glycosylceramides	0.499338	0.462546
TMCA	Bile Acids	0.496238	0.270125
CE.18.1	Cholesterol Esters	0.494306	0.289107
DG.18.1_20.3	Diacylglycerols	0.494143	0.620283
CE.18.0	Cholesterol Esters	0.49027	0.542771
Cer.d18.1.25.0	Ceramides	0.483802	0.283745
TG.18.1_36.6	Triacylglycerols	0.483005	0.172757
Ind.SO4	Indoles Derivatives	0.482016	0.889611
CE.22.5	Cholesterol Esters	0.474595	0.233941
TG.20.5_36.2	Triacylglycerols	0.473161	0.567871
TG.14.0_35.1	Triacylglycerols	0.469034	0.622388
Cystine	Aminoacids Related	0.46903	1.08581
TG.20.5_36.3	Triacylglycerols	0.468913	0.49722
His	Aminoacids	0.460488	0.511554
TG.18.0_36.5	Triacylglycerols	0.457161	0.418115
Lys	Aminoacids	0.454937	0.500159
HexCer.d18.2.23.0	Glycosylceramides	0.449657	0.615998
DHEAS	Hormones	0.447089	0.762183
ADMA	Aminoacids Related	0.443082	0.725887
CE.14.1	Cholesterol Esters	0.442137	0.662461
lysoPC.a.C16.1	Glycerophospholipids	0.438647	0.52257
CE.16.0	Cholesterol Esters	0.433939	0.722552
TG.18.3_35.2	Triacylglycerols	0.429569	0.304
PC.ae.C30.2	Glycerophospholipids	0.428194	0.453339
CE.17.0	Cholesterol Esters	0.427918	0.676478
Met.SO	Aminoacids Related	0.427421	0.823357
SM.C22.3	Sphingolipids	0.411632	0.309847
lysoPC.a.C17.0	Glycerophospholipids	0.406967	0.444552
SDMA	Aminoacids Related	0.401585	0.895572
PC.ae.C34.0	Glycerophospholipids	0.400131	0.350303
DG.O.14.0_18.2	Diacylglycerols	0.392497	0.505521
SM.C18.1	Sphingolipids	0.389511	0.293603
TG.22.4_32.2	Triacylglycerols	0.388319	0.364548
DG.16.0_16.1	Diacylglycerols	0.388267	0.9683
C0	Acylcarnitines	0.38293	1.18138
GUDCA	Bile Acids	0.379304	1.18624
Cortisol	Hormones	0.376564	0.304966
DG.18.1_18.3	Diacylglycerols	0.375701	0.840357
lysoPC.a.C20.3	Glycerophospholipids	0.372558	0.752569
Met	Aminoacids	0.365421	0.61433
Choline	Vitamins & Cofactors	0.364785	0.337214
Arg	Aminoacids	0.362113	0.753245
DG.18.2_20.4	Diacylglycerols	0.359565	0.735131
CE.20.1	Cholesterol Esters	0.359088	0.716014
Kynurenine	Aminoacids Related	0.337871	0.887494
lysoPC.a.C16.0	Glycerophospholipids	0.33113	0.226005
SM.C26.0	Sphingolipids	0.325246	0.442387
CE.15.0	Cholesterol Esters	0.321289	0.213844
FA.14.0	Fatty Acids	0.313189	0.491574
Tyr	Aminoacids	0.31254	0.309036
Cer.d18.0.24.1	Dihydroceramides	0.311372	0.370142
TG.17.2_36.3	Triacylglycerols	0.309719	0.24022
GABA	Biogenic Amines	0.29804	1.14753
Ser	Aminoacids	0.297673	1.20341
PC.aa.C38.1	Glycerophospholipids	0.295649	0.6427
Trp	Aminoacids	0.292758	0.181903
Asn	Aminoacids	0.285632	0.645713
TMAO	Amine Oxides	0.285428	0.581772
Phe	Aminoacids	0.28476	0.732891
X3.Met.His	Aminoacids Related	0.283709	0.26541
DG.18.1_20.2	Diacylglycerols	0.283196	0.384077
Gly	Aminoacids	0.276732	0.709003
FA.18.2	Fatty Acids	0.260286	0.475626
DHA	Fatty Acids	0.2589	0.801032
TG.20.4_35.3	Triacylglycerols	0.257423	0.448537
lysoPC.a.C20.4	Glycerophospholipids	0.246546	0.52742
SM.C24.1	Sphingolipids	0.230007	0.440611
Cer.d18.0.24.0	Dihydroceramides	0.223239	0.333186
DG.O.16.0_18.1	Diacylglycerols	0.216219	0.564165
Hex2Cer.d18.1.14.0	Glycosylceramides	0.207258	0.198188
DCA	Bile Acids	0.204715	0.810044
PC.ae.C38.1	Glycerophospholipids	0.201792	0.247726
CDCA	Bile Acids	0.197965	0.707995
FA.18.1	Fatty Acids	0.189482	0.601261
Orn	Aminoacids Related	0.175134	0.295189
Gln	Aminoacids	0.168687	0.468418
SM.C20.2	Sphingolipids	0.152331	0.736928
HCys	Aminoacids Related	0.119197	0.776819
Cys	Aminoacids	0.0902016	0.921402
DG.18.1_20.0	Diacylglycerols	0.0879386	0.177513
TrpBetaine	Aminoacids Related	0.0634592	0.491658
PC.aa.C30.2	Glycerophospholipids	0.0578593	0.574581
CE.22.0	Cholesterol Esters	0.0421429	0.405585
Sarcosine	Aminoacids Related	0.0350759	0.500414

## Sheet: Supplementary Table S2
Table S2. Variable Importance in Projection (VIP) list from OPLS-DA loading plot for controls vs DM (GDM+T2DM)
Metabolite	Sub pathway	M1.VIP[1+4+0]	M1.VIP[1]cvSE * 2.44693
Glu	Aminoacids	2.05651	0.575806
PC.ae.C34.3	Glycerophospholipids	1.81051	1.00819
TG.16.0_34.2	Triacylglycerols	1.67699	0.210645
TG.16.0_34.1	Triacylglycerols	1.66251	0.458225
TG.18.2_32.0	Triacylglycerols	1.62674	0.363619
TG.18.1_32.0	Triacylglycerols	1.59347	0.467549
TG.20.4_34.1	Triacylglycerols	1.56116	0.309969
TG.16.0_34.0	Triacylglycerols	1.55161	0.597291
DG.16.0_18.2	Diacylglycerols	1.54891	0.548218
TG.16.0_35.1	Triacylglycerols	1.54489	0.399568
TG.17.1_34.1	Triacylglycerols	1.53118	0.460896
TG.18.2_31.0	Triacylglycerols	1.52118	0.570414
TG.18.0_34.2	Triacylglycerols	1.51254	0.429638
TG.18.2_33.0	Triacylglycerols	1.50146	0.574558
TG.20.4_34.0	Triacylglycerols	1.49979	0.481609
TG.16.0_33.1	Triacylglycerols	1.49495	0.6975
DG.16.0_18.1	Diacylglycerols	1.49156	0.415705
TG.18.1_31.0	Triacylglycerols	1.48934	0.593494
TG.16.0_35.2	Triacylglycerols	1.48777	0.476596
TG.16.0_38.5	Triacylglycerols	1.47918	0.41028
TG.16.0_35.3	Triacylglycerols	1.47052	0.555951
TG.18.2_33.1	Triacylglycerols	1.4653	0.689033
Ile	Aminoacids	1.46475	0.76785
Asp	Aminoacids	1.46404	1.14089
TG.22.4_32.0	Triacylglycerols	1.46347	0.592778
PC.aa.C40.2	Glycerophospholipids	1.46295	1.75788
TG.17.0_34.1	Triacylglycerols	1.46294	0.48122
TG.20.4_32.0	Triacylglycerols	1.45571	0.556165
FA.14.0	Fatty Acids	1.45133	1.33076
TG.18.2_34.0	Triacylglycerols	1.45073	0.458357
AA	Fatty Acids	1.43409	0.841013
ProBetaine	Aminoacids Related	1.43279	1.44494
TG.18.3_38.6	Triacylglycerols	1.42641	1.80102
TG.20.4_30.0	Triacylglycerols	1.4204	0.89725
TG.16.0_37.3	Triacylglycerols	1.41749	0.40013
TG.22.5_32.0	Triacylglycerols	1.41337	0.605775
TG.18.0_38.6	Triacylglycerols	1.40979	0.599855
TG.16.0_32.0	Triacylglycerols	1.40677	0.565197
TG.16.0_33.2	Triacylglycerols	1.40394	0.58695
TG.18.1_33.1	Triacylglycerols	1.40105	0.469062
AconAcid	Carboxylic Acids	1.3983	0.95036
TG.18.1_33.0	Triacylglycerols	1.39747	0.541159
TG.18.2_34.1	Triacylglycerols	1.39719	0.63263
TG.18.3_33.2	Triacylglycerols	1.39703	1.75033
TG.20.4_36.2	Triacylglycerols	1.39412	0.594099
TG.17.1_34.2	Triacylglycerols	1.39159	0.528464
TG.18.1_34.1	Triacylglycerols	1.38543	0.584439
TG.16.1_34.1	Triacylglycerols	1.37698	0.197724
TG.16.0_36.3	Triacylglycerols	1.36943	0.638333
TG.16.0_38.4	Triacylglycerols	1.36626	0.454588
TG.16.1_32.0	Triacylglycerols	1.35694	0.500566
TG.16.0_36.2	Triacylglycerols	1.35334	0.551462
TG.16.1_34.0	Triacylglycerols	1.35297	0.283508
TG.20.3_32.0	Triacylglycerols	1.3474	0.49461
TG.18.1_34.2	Triacylglycerols	1.34505	0.551557
TG.16.0_32.1	Triacylglycerols	1.34113	0.655814
TG.17.0_34.2	Triacylglycerols	1.34003	0.573819
TG.20.3_34.0	Triacylglycerols	1.33409	0.443573
TG.20.4_34.2	Triacylglycerols	1.3287	0.514106
TG.20.3_34.1	Triacylglycerols	1.32312	0.423885
TG.18.1_33.2	Triacylglycerols	1.31818	0.626064
TG.16.0_34.3	Triacylglycerols	1.31285	0.381936
TG.18.1_32.1	Triacylglycerols	1.31267	0.248294
TG.18.2_32.1	Triacylglycerols	1.30615	0.427589
PC.ae.C42.3	Glycerophospholipids	1.30167	1.23111
TG.22.4_34.2	Triacylglycerols	1.30095	0.458152
TG.16.1_33.1	Triacylglycerols	1.29825	0.341263
PC.ae.C42.2	Glycerophospholipids	1.2956	1.04455
TG.20.3_34.2	Triacylglycerols	1.29545	0.479479
TG.14.0_38.5	Triacylglycerols	1.29129	0.735344
TG.16.0_38.6	Triacylglycerols	1.28954	0.546208
TG.20.0_34.1	Triacylglycerols	1.28896	0.727524
TG.17.0_34.3	Triacylglycerols	1.2812	0.642321
TG.18.2_35.1	Triacylglycerols	1.27819	0.669691
TG.18.0_32.2	Triacylglycerols	1.27594	0.657145
lysoPC.a.C18.2	Glycerophospholipids	1.27548	1.56077
TG.16.0_36.4	Triacylglycerols	1.27425	0.750262
TG.20.2_32.0	Triacylglycerols	1.2741	0.329806
PC.ae.C36.3	Glycerophospholipids	1.27002	0.905746
TG.16.0_32.2	Triacylglycerols	1.26701	0.626771
TG.17.0_36.3	Triacylglycerols	1.26453	0.797682
TG.16.0_40.6	Triacylglycerols	1.25856	0.500728
TG.17.0_32.1	Triacylglycerols	1.25738	0.399698
TG.14.0_34.1	Triacylglycerols	1.25574	0.736099
TG.18.2_38.4	Triacylglycerols	1.25509	0.616182
TG.22.5_34.2	Triacylglycerols	1.25458	0.415906
TG.20.4_36.3	Triacylglycerols	1.24976	0.623949
PC.ae.C34.2	Glycerophospholipids	1.2491	0.878866
TG.18.1_30.0	Triacylglycerols	1.24549	0.749255
TG.14.0_35.2	Triacylglycerols	1.24243	0.579553
TG.20.3_32.1	Triacylglycerols	1.24101	0.44246
TG.20.4_32.1	Triacylglycerols	1.23508	0.497754
TG.18.2_34.2	Triacylglycerols	1.23215	0.730992
TG.16.1_34.2	Triacylglycerols	1.22174	0.359702
TG.14.0_34.0	Triacylglycerols	1.22021	0.762684
TG.18.2_30.0	Triacylglycerols	1.21927	0.662149
TG.14.0_34.2	Triacylglycerols	1.21848	0.626195
TG.18.1_35.2	Triacylglycerols	1.21759	0.742561
DG.18.1_18.3	Diacylglycerols	1.21553	1.81251
lysoPC.a.C18.1	Glycerophospholipids	1.21194	1.17093
TG.17.1_36.3	Triacylglycerols	1.20786	0.638169
TG.18.1_38.5	Triacylglycerols	1.20444	0.601547
Cer.d18.1.20.0	Ceramides	1.20009	0.491527
Val	Aminoacids	1.19263	1.26863
TG.22.5_34.1	Triacylglycerols	1.18955	0.528344
TG.20.2_34.1	Triacylglycerols	1.18034	0.413889
HipAcid	Carboxylic Acids	1.18002	1.50498
TG.18.3_32.0	Triacylglycerols	1.17595	0.644505
Lac	Carboxylic Acids	1.17459	0.648279
TG.18.2_35.2	Triacylglycerols	1.16642	0.742807
TG.18.0_32.1	Triacylglycerols	1.16522	0.556532
Leu	Aminoacids	1.16465	0.89221
TG.17.2_36.3	Triacylglycerols	1.1638	0.922949
TG.18.0_34.3	Triacylglycerols	1.16241	0.469819
TG.18.2_36.1	Triacylglycerols	1.16017	0.658178
TG.18.0_36.3	Triacylglycerols	1.15833	0.66866
TG.18.1_36.0	Triacylglycerols	1.15456	0.714646
TG.16.0_38.3	Triacylglycerols	1.14992	0.353922
TG.16.1_36.1	Triacylglycerols	1.14732	0.402004
TG.20.3_36.3	Triacylglycerols	1.1468	0.477557
TG.18.0_36.2	Triacylglycerols	1.14672	0.576525
TG.20.1_34.2	Triacylglycerols	1.14624	0.521655
TG.18.2_38.5	Triacylglycerols	1.14238	0.659013
PC.ae.C40.1	Glycerophospholipids	1.14207	0.8439
TG.18.1_32.2	Triacylglycerols	1.14077	0.416579
TG.20.0_32.3	Triacylglycerols	1.13602	0.82444
TG.18.2_33.2	Triacylglycerols	1.12993	0.757945
TG.18.1_35.3	Triacylglycerols	1.11349	0.833154
TG.18.2_36.0	Triacylglycerols	1.11247	0.552626
PC.aa.C36.2	Glycerophospholipids	1.11214	0.743665
PC.aa.C36.4	Glycerophospholipids	1.11193	0.302403
Cer.d18.2.24.0	Ceramides	1.11077	1.08896
TG.14.0_36.1	Triacylglycerols	1.10394	0.536968
PC.ae.C38.5	Glycerophospholipids	1.10173	0.992503
TG.18.3_34.0	Triacylglycerols	1.10172	0.625913
TG.16.1_38.4	Triacylglycerols	1.09851	0.454116
TG.14.0_36.2	Triacylglycerols	1.09775	0.503566
DG.18.1_18.1	Diacylglycerols	1.09763	0.509685
TG.16.1_28.0	Triacylglycerols	1.09634	0.862201
PC.aa.C42.6	Glycerophospholipids	1.09346	1.09332
TG.18.1_36.2	Triacylglycerols	1.09143	0.915224
TG.16.1_32.1	Triacylglycerols	1.0882	0.368102
TCA	Bile Acids	1.08748	1.75242
PC.ae.C38.0	Glycerophospholipids	1.08671	0.917224
SM..OH..C24.1	Sphingolipids	1.08669	0.64653
TG.18.1_36.1	Triacylglycerols	1.08626	0.74409
PC.aa.C36.1	Glycerophospholipids	1.08523	0.759842
Hex3Cer.d18.1.16.0	Glycosylceramides	1.08522	1.39519
TG.17.0_36.4	Triacylglycerols	1.08388	0.875717
TG.20.1_32.1	Triacylglycerols	1.08358	0.274744
TG.20.2_34.2	Triacylglycerols	1.08348	0.512608
TG.20.2_32.1	Triacylglycerols	1.08089	0.352039
TG.18.3_34.1	Triacylglycerols	1.07643	0.648329
TG.20.4_32.2	Triacylglycerols	1.07305	0.390802
Pro	Aminoacids	1.0698	0.974326
TG.14.0_36.3	Triacylglycerols	1.06613	0.472862
Cit	Aminoacids Related	1.06484	0.934101
PC.ae.C42.1	Glycerophospholipids	1.06201	0.930598
DG.18.2_18.2	Diacylglycerols	1.06191	0.736621
TG.16.0_34.4	Triacylglycerols	1.06085	0.574033
TG.18.2_36.2	Triacylglycerols	1.05865	0.748365
TG.20.3_34.3	Triacylglycerols	1.05184	0.733935
PC.aa.C36.5	Glycerophospholipids	1.04938	1.40818
TG.18.3_30.0	Triacylglycerols	1.04926	0.845329
Ala	Aminoacids	1.0489	0.550136
H1	Sugars	1.04611	0.634139
Betaine	Aminoacids Related	1.04584	1.08448
TG.16.0_32.3	Triacylglycerols	1.0458	0.538125
PC.aa.C34.3	Glycerophospholipids	1.04522	0.613062
TG.18.1_34.3	Triacylglycerols	1.03931	0.510315
PC.aa.C38.0	Glycerophospholipids	1.03708	1.70611
TG.18.1_36.3	Triacylglycerols	1.03529	0.834557
TG.22.5_34.3	Triacylglycerols	1.03249	0.504671
DG.18.1_18.2	Diacylglycerols	1.03223	0.64861
Met.SO	Aminoacids Related	1.03222	0.977709
TG.18.0_36.4	Triacylglycerols	1.02605	0.601164
CE.20.3	Cholesterol Esters	1.02506	0.45816
CE.20.1	Cholesterol Esters	1.01904	0.90015
Hypoxanthine	Nucleobases Related	1.01603	1.19312
TG.18.0_36.1	Triacylglycerols	1.01584	0.495475
TG.18.2_32.2	Triacylglycerols	1.0147	0.505888
TG.17.1_32.1	Triacylglycerols	1.00691	0.497924
TG.16.0_38.1	Triacylglycerols	1.00648	0.594432
TG.16.0_36.5	Triacylglycerols	1.00634	0.610686
TG.22.5_32.1	Triacylglycerols	1.00149	0.411874
TG.16.0_40.7	Triacylglycerols	0.995757	0.663622
TG.14.0_36.4	Triacylglycerols	0.994458	0.518364
TG.16.0_38.2	Triacylglycerols	0.993856	0.42351
TG.18.1_30.1	Triacylglycerols	0.993706	0.584543
SM.C22.3	Sphingolipids	0.991166	0.54474
TG.16.0_30.2	Triacylglycerols	0.99112	0.925594
PC.ae.C38.6	Glycerophospholipids	0.990935	0.832044
TG.18.3_34.2	Triacylglycerols	0.989446	0.482573
TG.20.1_32.2	Triacylglycerols	0.989397	0.607228
GCDCA	Bile Acids	0.9843	1.46285
TG.18.1_36.4	Triacylglycerols	0.981265	0.579979
PC.aa.C36.3	Glycerophospholipids	0.980352	0.445708
TG.14.0_34.3	Triacylglycerols	0.975951	0.424819
PC.ae.C32.2	Glycerophospholipids	0.975446	0.426917
TG.18.1_38.6	Triacylglycerols	0.972828	0.631861
TG.16.1_38.5	Triacylglycerols	0.968314	0.477599
TG.16.0_38.7	Triacylglycerols	0.967794	0.767682
TG.18.2_36.3	Triacylglycerols	0.967657	0.652402
PC.aa.C38.6	Glycerophospholipids	0.965055	1.33897
TG.14.0_32.2	Triacylglycerols	0.961409	0.523812
DG.16.0_16.1	Diacylglycerols	0.959832	1.31883
TG.20.4_36.4	Triacylglycerols	0.956509	0.644161
TG.18.0_32.0	Triacylglycerols	0.95493	0.499555
CE.20.5	Cholesterol Esters	0.954784	1.65755
TG.20.1_34.1	Triacylglycerols	0.952249	0.550052
TG.18.2_36.5	Triacylglycerols	0.950721	0.582119
CE.20.4	Cholesterol Esters	0.949666	0.606095
PC.aa.C32.0	Glycerophospholipids	0.947968	0.323409
TG.16.1_36.3	Triacylglycerols	0.947826	0.567836
TG.18.2_38.6	Triacylglycerols	0.944822	0.303122
TG.16.1_30.1	Triacylglycerols	0.943622	0.616448
HexCer.d18.2.24.0	Glycosylceramides	0.941273	0.733873
TG.18.2_28.0	Triacylglycerols	0.94046	0.916122
TG.18.3_32.1	Triacylglycerols	0.939055	0.36673
TG.18.2_30.1	Triacylglycerols	0.93814	0.482332
SM.C26.0	Sphingolipids	0.933746	1.16549
TG.18.2_34.3	Triacylglycerols	0.933537	0.471793
DG.18.2_20.4	Diacylglycerols	0.930729	1.33013
PC.aa.C36.6	Glycerophospholipids	0.930398	0.729167
PC.aa.C40.6	Glycerophospholipids	0.929431	1.17859
PC.ae.C38.3	Glycerophospholipids	0.929088	0.417457
TG.18.3_36.1	Triacylglycerols	0.923688	0.273158
TG.18.3_36.4	Triacylglycerols	0.922191	0.470096
TG.20.0_32.4	Triacylglycerols	0.921561	1.04794
TG.18.1_36.5	Triacylglycerols	0.921379	0.474409
TG.20.3_36.4	Triacylglycerols	0.920203	0.346113
TG.18.1_34.4	Triacylglycerols	0.916513	0.107712
PC.ae.C40.3	Glycerophospholipids	0.912787	0.527782
TG.14.0_38.4	Triacylglycerols	0.912666	0.278218
TG.18.1_32.3	Triacylglycerols	0.91196	0.13397
p.Cresol.SO4	Cresols	0.903264	0.614492
TG.16.1_36.2	Triacylglycerols	0.902972	0.404298
TG.16.0_28.2	Triacylglycerols	0.900391	0.511849
TG.16.1_36.4	Triacylglycerols	0.898602	0.429908
PC.aa.C38.4	Glycerophospholipids	0.89701	0.319046
TG.20.4_34.3	Triacylglycerols	0.896222	0.620773
PC.ae.C36.4	Glycerophospholipids	0.895467	0.47655
TG.16.1_32.2	Triacylglycerols	0.895236	0.31648
TG.18.3_36.3	Triacylglycerols	0.893849	0.1876
TCDCA	Bile Acids	0.893667	1.30001
PC.ae.C40.6	Glycerophospholipids	0.890312	0.750957
PC.ae.C40.4	Glycerophospholipids	0.88783	0.53371
TG.22.6_32.0	Triacylglycerols	0.887575	0.64711
TG.18.2_36.4	Triacylglycerols	0.886145	0.432563
TG.18.2_35.3	Triacylglycerols	0.885796	0.423383
TG.16.1_36.5	Triacylglycerols	0.885651	0.777952
TG.18.1_38.7	Triacylglycerols	0.885302	0.932611
PC.aa.C42.5	Glycerophospholipids	0.885128	0.673752
PC.aa.C32.1	Glycerophospholipids	0.881161	0.335235
TG.16.0_28.1	Triacylglycerols	0.880852	0.734669
PC.aa.C38.3	Glycerophospholipids	0.879126	0.305946
TG.18.3_36.2	Triacylglycerols	0.878014	0.222288
PC.ae.C36.5	Glycerophospholipids	0.873669	0.544899
CE.22.6	Cholesterol Esters	0.869817	1.41093
TG.18.2_34.4	Triacylglycerols	0.867737	0.247208
GDCA	Bile Acids	0.864466	0.990191
PC.aa.C30.0	Glycerophospholipids	0.859828	0.320116
TG.16.0_40.8	Triacylglycerols	0.85847	0.406112
DG.18.1_20.2	Diacylglycerols	0.853958	1.51149
TG.22.6_34.3	Triacylglycerols	0.849368	1.23374
TG.17.1_36.4	Triacylglycerols	0.840882	0.223233
TDCA	Bile Acids	0.840775	1.33614
TG.18.3_34.3	Triacylglycerols	0.840415	0.72027
SM..OH..C16.1	Sphingolipids	0.833749	0.491521
lysoPC.a.C18.0	Glycerophospholipids	0.832697	0.780405
ADMA	Aminoacids Related	0.832311	0.877006
PC.aa.C28.1	Glycerophospholipids	0.829075	0.507651
PC.ae.C34.1	Glycerophospholipids	0.828641	0.130882
CE.16.1	Cholesterol Esters	0.827559	0.571024
HexCer.d18.1.22.0	Glycosylceramides	0.825126	1.03241
TG.16.1_34.3	Triacylglycerols	0.819858	0.329193
TG.22.6_34.2	Triacylglycerols	0.818033	0.267354
PC.aa.C32.2	Glycerophospholipids	0.814582	0.253028
SM.C16.1	Sphingolipids	0.812324	0.517029
TG.22.4_32.2	Triacylglycerols	0.807915	0.541281
PC.ae.C38.4	Glycerophospholipids	0.80447	0.357265
HexCer.d18.2.22.0	Glycosylceramides	0.802636	0.394599
PC.aa.C32.3	Glycerophospholipids	0.79967	0.199786
TG.18.1_28.1	Triacylglycerols	0.798953	0.391706
TG.20.2_34.3	Triacylglycerols	0.791421	0.932036
PC.aa.C34.4	Glycerophospholipids	0.791094	0.432323
PC.aa.C36.0	Glycerophospholipids	0.790799	0.96946
PC.ae.C40.2	Glycerophospholipids	0.790352	0.351232
SM.C18.0	Sphingolipids	0.788353	0.225981
PC.ae.C32.1	Glycerophospholipids	0.78565	0.374351
SM.C16.0	Sphingolipids	0.783468	0.370579
CE.18.3	Cholesterol Esters	0.783413	0.994591
TG.22.6_32.1	Triacylglycerols	0.782544	0.4926
PC.ae.C40.5	Glycerophospholipids	0.778352	0.232888
SM..OH..C14.1	Sphingolipids	0.776807	0.219501
TG.16.1_38.3	Triacylglycerols	0.770539	0.199326
TG.18.1_30.2	Triacylglycerols	0.770045	0.610348
PC.ae.C36.1	Glycerophospholipids	0.768445	0.165563
C2	Acylcarnitines	0.763053	1.55377
GUDCA	Bile Acids	0.762347	1.5921
TG.18.0_30.0	Triacylglycerols	0.758186	0.711624
TG.22.6_34.1	Triacylglycerols	0.757115	0.428168
X3.IAA	Indoles Derivatives	0.755553	1.33099
TG.20.5_34.2	Triacylglycerols	0.754434	0.783502
DG.18.1_20.3	Diacylglycerols	0.749192	0.881506
TG.20.1_34.0	Triacylglycerols	0.74648	0.765343
GCA	Bile Acids	0.745659	1.22959
TG.20.3_32.2	Triacylglycerols	0.739487	0.391224
TG.18.0_30.1	Triacylglycerols	0.736259	0.957766
PC.aa.C42.0	Glycerophospholipids	0.735651	0.271483
PC.aa.C42.1	Glycerophospholipids	0.734138	0.234331
CE.14.0	Cholesterol Esters	0.731771	0.269849
PC.aa.C42.4	Glycerophospholipids	0.727137	0.21003
DG.16.1_18.2	Diacylglycerols	0.726898	0.62456
PC.ae.C44.4	Glycerophospholipids	0.724931	0.463179
Trp	Aminoacids	0.724372	0.932171
PC.aa.C34.2	Glycerophospholipids	0.71784	0.317655
Ser	Aminoacids	0.716456	1.26218
SM.C18.1	Sphingolipids	0.716329	0.239114
CE.17.1	Cholesterol Esters	0.715301	0.731408
PC.ae.C36.2	Glycerophospholipids	0.71515	0.235181
HArg	Aminoacids Related	0.714821	0.998876
PC.ae.C44.3	Glycerophospholipids	0.713693	0.539092
PC.aa.C34.1	Glycerophospholipids	0.71341	0.248484
TMCA	Bile Acids	0.712185	0.89829
TG.16.0_36.6	Triacylglycerols	0.711669	0.323158
beta.Ala	Biogenic Amines	0.711139	0.947753
TG.20.5_34.1	Triacylglycerols	0.709406	0.259353
SM..OH..C22.1	Sphingolipids	0.709382	0.285513
PC.ae.C34.0	Glycerophospholipids	0.706339	0.768373
PC.ae.C38.2	Glycerophospholipids	0.705639	0.258013
PC.aa.C38.5	Glycerophospholipids	0.70553	0.278154
HexCer.d18.1.24.0	Glycosylceramides	0.70503	0.64733
CE.18.2	Cholesterol Esters	0.702038	0.951825
PC.ae.C42.4	Glycerophospholipids	0.695142	0.10005
PC.ae.C42.5	Glycerophospholipids	0.694879	0.441584
HexCer.d18.1.23.0	Glycosylceramides	0.693824	0.615559
DG.O.16.0_18.1	Diacylglycerols	0.693818	1.13205
TG.17.2_34.2	Triacylglycerols	0.692059	0.481725
CE.18.1	Cholesterol Esters	0.690978	0.546115
Cer.d18.1.24.0	Ceramides	0.686792	0.754942
PC.ae.C36.0	Glycerophospholipids	0.679238	0.320335
SM.C20.2	Sphingolipids	0.671426	0.740971
PC.ae.C44.6	Glycerophospholipids	0.669487	0.331121
Tyr	Aminoacids	0.669142	0.741769
GABA	Biogenic Amines	0.669118	0.882243
PC.aa.C40.5	Glycerophospholipids	0.666556	0.355043
Cer.d18.1.24.1	Ceramides	0.6655	0.21658
TG.18.1_33.3	Triacylglycerols	0.65972	0.31549
DHEAS	Hormones	0.655953	1.0949
SM..OH..C22.2	Sphingolipids	0.654505	0.329353
DG.O.14.0_18.2	Diacylglycerols	0.653091	0.926293
His	Aminoacids	0.653063	0.731045
Creatinine	Aminoacids Related	0.644304	0.801257
PC.aa.C40.3	Glycerophospholipids	0.64352	0.270476
PC.aa.C40.4	Glycerophospholipids	0.641145	0.230323
TG.14.0_35.1	Triacylglycerols	0.639956	0.281996
DG.18.1_20.0	Diacylglycerols	0.63939	0.718144
SM.C24.0	Sphingolipids	0.636629	0.303368
CE.22.5	Cholesterol Esters	0.633469	0.489433
DG.18.1_20.1	Diacylglycerols	0.633385	0.32173
lysoPC.a.C16.0	Glycerophospholipids	0.629764	0.480883
TG.20.4_36.5	Triacylglycerols	0.629113	0.357754
PC.ae.C38.1	Glycerophospholipids	0.626469	0.313355
TG.17.1_34.3	Triacylglycerols	0.618827	0.282064
TG.18.3_38.5	Triacylglycerols	0.617203	0.307589
lysoPC.a.C17.0	Glycerophospholipids	0.61708	0.248111
lysoPC.a.C20.4	Glycerophospholipids	0.616742	0.523022
TG.18.1_26.0	Triacylglycerols	0.614143	0.361224
Cer.d18.1.23.0	Ceramides	0.613343	0.384757
lysoPC.a.C20.3	Glycerophospholipids	0.609483	1.05144
CE.15.1	Cholesterol Esters	0.606331	0.178902
Hex2Cer.d18.1.16.0	Glycosylceramides	0.605521	0.227753
Taurine	Aminoacids Related	0.603531	1.0092
TG.20.1_34.3	Triacylglycerols	0.60246	0.265025
CE.14.1	Cholesterol Esters	0.60213	0.590017
Met	Aminoacids	0.598688	0.69904
GLCAS	Bile Acids	0.597378	0.819703
FA.18.1	Fatty Acids	0.594972	1.05647
TG.20.5_36.2	Triacylglycerols	0.593254	0.4385
Cer.d18.1.16.0	Ceramides	0.593246	0.199267
CE.17.0	Cholesterol Esters	0.592273	0.871973
CE.15.0	Cholesterol Esters	0.589682	0.527827
Cer.d18.0.24.1	Dihydroceramides	0.586569	0.496668
PC.ae.C30.2	Glycerophospholipids	0.586144	0.43983
CE.18.0	Cholesterol Esters	0.578029	0.469941
AABA	Aminoacids Related	0.574079	0.781687
HexCer.d18.1.16.0	Glycosylceramides	0.569631	0.317857
Cer.d18.1.22.0	Ceramides	0.564068	0.36809
TG.17.2_36.4	Triacylglycerols	0.560799	0.504157
TG.18.0_36.5	Triacylglycerols	0.551357	0.582248
DHA	Fatty Acids	0.549704	0.898756
PC.ae.C44.5	Glycerophospholipids	0.549254	0.282812
Thr	Aminoacids	0.547446	0.373228
lysoPC.a.C16.1	Glycerophospholipids	0.546394	0.808614
TG.18.1_36.6	Triacylglycerols	0.54635	0.085729
Hex2Cer.d18.1.14.0	Glycosylceramides	0.545328	0.775585
CDCA	Bile Acids	0.541741	0.939678
Phe	Aminoacids	0.540841	1.10494
TG.20.4_33.2	Triacylglycerols	0.536937	0.150656
TG.18.3_35.2	Triacylglycerols	0.531652	0.180508
Cortisol	Hormones	0.530104	1.17756
Cys	Aminoacids	0.525507	0.595013
DCA	Bile Acids	0.515519	0.950616
Cer.d18.1.25.0	Ceramides	0.515027	0.480183
PC.aa.C30.2	Glycerophospholipids	0.509849	0.721683
HexCer.d18.1.24.1	Glycosylceramides	0.507826	0.302905
FA.18.2	Fatty Acids	0.505214	0.847248
HexCer.d18.2.23.0	Glycosylceramides	0.504356	0.376943
Kynurenine	Aminoacids Related	0.493499	0.627238
Ind.SO4	Indoles Derivatives	0.493485	0.761449
Lys	Aminoacids	0.488937	0.358118
SM.C26.1	Sphingolipids	0.487843	0.332498
C0	Acylcarnitines	0.485054	0.929589
TG.20.4_35.3	Triacylglycerols	0.481107	0.33726
Choline	Vitamins & Cofactors	0.472335	0.368996
Arg	Aminoacids	0.47102	0.616798
TG.20.5_36.3	Triacylglycerols	0.470753	0.360783
Cer.d18.0.24.0	Dihydroceramides	0.440132	0.520132
PC.aa.C38.1	Glycerophospholipids	0.437115	0.659384
t4.OH.Pro	Aminoacids Related	0.433633	0.858192
HCys	Aminoacids Related	0.427613	0.480144
Gln	Aminoacids	0.415757	0.652227
SDMA	Aminoacids Related	0.412116	0.613179
X3.IPA	Indoles Derivatives	0.402404	0.838602
Asn	Aminoacids	0.401514	0.860314
Orn	Aminoacids Related	0.365651	0.44453
SM.C24.1	Sphingolipids	0.363449	0.38422
Cystine	Aminoacids Related	0.34501	0.46993
CE.16.0	Cholesterol Esters	0.333224	0.445148
X1.Met.His	Aminoacids Related	0.328614	0.369536
CE.22.0	Cholesterol Esters	0.307569	0.331723
Gly	Aminoacids	0.269232	0.587134
Sarcosine	Aminoacids Related	0.252398	0.539725
TrpBetaine	Aminoacids Related	0.245159	0.747717
TMAO	Amine Oxides	0.216875	0.677302
X3.Met.His	Aminoacids Related	0.208456	0.355087
-0.237166	$M1.DA(1)	-1.59979e-10
0.237166	$M1.DA(0)	1.59979e-10

## Sheet: Supplementary Table S3
Table S3. Metabolites differentiating controls vs T2DM
Metabolite	Estimate	Standard Error	t.value	Nominal p value	FDR p value
Asp	2.24323	0.561117	3.9978	0.000170309	0.0370064
Glu	19.0421	4.88764	3.89597	0.000239365	0.0370064
PC.ae.C34.3	-2.06772	0.532346	-3.88418	0.000248922	0.0370064
Ile	15.7659	4.21671	3.7389	0.000401057	0.0446948
Cit	-5.401	1.46167	-3.69509	0.000501063	0.0446948
DG.16.0_18.1	2.58247	0.810552	3.18606	0.00225888	0.126115
DG.16.0_18.2	1.59304	0.494682	3.22033	0.00202639	0.126115
PC.ae.C34.2	-2.57609	0.814223	-3.16386	0.00239705	0.126115
TG.18.1_34.1	210.303	66.899	3.14359	0.00254493	0.126115
Leu	21.1613	7.28278	2.90567	0.00505081	0.13251
PC.aa.C40.2	-0.0438231	0.0145438	-3.01318	0.00372032	0.13251
TG.16.0_34.0	12.7421	4.35848	2.92352	0.00480304	0.13251
TG.16.0_34.1	106.208	34.9983	3.03468	0.00349696	0.13251
TG.16.0_36.2	132.323	45.1385	2.9315	0.00469603	0.13251
TG.18.0_36.2	6.1067	2.06412	2.95851	0.00434981	0.13251
TG.18.1_36.1	15.0081	5.05658	2.96803	0.00423353	0.13251
TG.18.1_36.2	56.1852	18.4792	3.04046	0.00343904	0.13251
AA	0.47057	0.167255	2.81348	0.00652922	0.145602
PC.ae.C42.3	-0.142769	0.0504551	-2.82962	0.00624456	0.145602
TG.18.1_32.0	60.1593	21.2615	2.82949	0.00624684	0.145602
DG.18.1_18.1	1.68274	0.603606	2.78782	0.00700659	0.148807
GDCA	0.43911	0.159898	2.74619	0.00784972	0.159135
PC.ae.C36.3	-1.24367	0.458096	-2.71486	0.00854431	0.161975
TG.16.0_36.3	139.931	51.683	2.70748	0.00871612	0.161975
TG.18.1_34.2	123.355	46.7666	2.63768	0.0105026	0.169788
TG.18.1_36.0	1.2003	0.455734	2.63378	0.0106482	0.169788
TG.18.2_34.0	15.003	5.70007	2.63208	0.0106594	0.169788
TG.18.2_34.1	116.256	43.7251	2.65879	0.00992976	0.169788
TG.18.0_34.2	6.15096	2.37807	2.58654	0.0120165	0.183396
TG.18.2_32.0	34.488	13.3856	2.5765	0.0123361	0.183396
Taurine	19.3192	7.62816	2.53262	0.013825	0.198902
PC.aa.C36.2	-29.7877	12.1772	-2.44619	0.0172415	0.207831
PC.aa.C42.6	-0.0832991	0.0338719	-2.45924	0.0166812	0.207831
PC.ae.C42.1	-0.0680323	0.0277916	-2.44795	0.017165	0.207831
TG.16.0_34.2	72.9541	29.6461	2.46083	0.0166139	0.207831
TG.18.0_36.3	6.78299	2.74279	2.47303	0.0161072	0.207831
TG.18.0_38.6	0.431972	0.17459	2.4742	0.0161041	0.207831
TG.18.2_36.1	8.71898	3.58708	2.43066	0.0179301	0.210443
PC.ae.C32.2	-0.121529	0.05049	-2.40699	0.0190272	0.217593
Val	27.1997	11.6327	2.33821	0.0225642	0.251591
PC.aa.C36.5	-2.9445	1.28378	-2.29362	0.0251591	0.26211
PC.aa.C36.6	-0.273946	0.119533	-2.2918	0.0252707	0.26211
TG.18.1_36.3	46.1717	20.1416	2.29235	0.0252368	0.26211
PC.aa.C40.6	-4.23588	1.8634	-2.27321	0.0264332	0.267936
TG.20.4_36.2	2.85631	1.27826	2.23453	0.0290036	0.287458
ProBetaine	-2.83744	1.27744	-2.22119	0.0299994	0.290826
AconAcid	0.267538	0.122679	2.1808	0.0329397	0.290826
H1	1099.73	504.012	2.18195	0.0328511	0.290826
TG.16.0_32.0	8.07178	3.65212	2.21016	0.0307345	0.290826
TG.17.0_34.3	0.32949	0.150889	2.18366	0.0329757	0.290826
TG.18.2_36.2	25.4281	11.6818	2.17673	0.0332559	0.290826
DG.18.1_18.2	3.23669	1.52977	2.11581	0.0383202	0.322468
PC.aa.C38.0	-0.371979	0.175159	-2.12366	0.0376316	0.322468
Met.SO	0.30593	0.157505	1.94234	0.0571308	0.333728
GCA	0.131652	0.0681761	1.93106	0.0579776	0.333728
GCDCA	0.335324	0.164319	2.04069	0.0454774	0.333728
GLCAS	0.105909	0.0526532	2.01145	0.0485607	0.333728
beta.Ala	1.07355	0.54519	1.96913	0.0533403	0.333728
Cer.d18.1.20.0	0.0344679	0.0174892	1.97081	0.0533635	0.333728
PC.aa.C34.3	-2.95817	1.48047	-1.99813	0.0500239	0.333728
PC.aa.C36.0	-0.304436	0.163012	-1.86757	0.0664757	0.333728
PC.ae.C32.1	-0.345162	0.174885	-1.97365	0.0528114	0.333728
PC.ae.C38.0	-0.272198	0.13286	-2.04876	0.0446569	0.333728
PC.ae.C38.5	-1.90355	0.956065	-1.99102	0.0508193	0.333728
PC.ae.C38.6	-0.820675	0.428011	-1.91741	0.0597218	0.333728
PC.ae.C40.1	-0.142947	0.0756555	-1.88945	0.0634358	0.333728
PC.ae.C40.6	-0.594507	0.306171	-1.94175	0.0566424	0.333728
PC.ae.C42.2	-0.0575256	0.0300295	-1.91563	0.0599527	0.333728
Hex3Cer.d18.1.16.0	-0.235466	0.120351	-1.95649	0.0564941	0.333728
HexCer.d18.1.16.0	-0.242148	0.119227	-2.03099	0.0464808	0.333728
HexCer.d18.1.24.0	-0.296745	0.156744	-1.89318	0.0629286	0.333728
X3.IAA	-0.501184	0.262003	-1.9129	0.0603092	0.333728
TG.16.0_35.1	1.72331	0.925656	1.86172	0.067309	0.333728
TG.16.0_36.4	42.8837	21.5359	1.99126	0.0507923	0.333728
TG.16.0_38.5	3.22233	1.69543	1.90059	0.0619328	0.333728
TG.17.0_34.1	1.51486	0.766231	1.97703	0.0524184	0.333728
TG.17.0_36.3	1.35748	0.728969	1.86219	0.0672407	0.333728
TG.17.1_34.1	1.35664	0.66852	2.02931	0.046656	0.333728
TG.17.2_36.4	0.252502	0.134538	1.87681	0.0673402	0.333728
TG.18.0_36.1	0.899961	0.462477	1.94596	0.0561236	0.333728
TG.18.1_33.0	1.79452	0.928144	1.93345	0.0576772	0.333728
TG.18.1_35.2	1.9458	1.03088	1.88751	0.0637005	0.333728
TG.18.1_38.5	1.60904	0.846247	1.90138	0.0618273	0.333728
TG.18.2_33.0	1.1264	0.573683	1.96345	0.0540116	0.333728
TG.18.2_34.2	64.3083	34.2684	1.87661	0.0652053	0.333728
TG.18.2_36.0	0.771328	0.369133	2.08957	0.0407004	0.333728
TG.20.1_34.1	1.37947	0.741062	1.86147	0.0673442	0.333728
TG.20.3_34.0	0.319374	0.171322	1.86417	0.067112	0.333728
TG.20.4_34.0	0.908588	0.466878	1.94609	0.056107	0.333728
TG.20.4_34.1	6.12867	2.9667	2.06582	0.0429639	0.333728
PC.aa.C38.6	-13.4741	7.42653	-1.81432	0.0743907	0.339475
PC.aa.C42.5	-0.0493984	0.0269206	-1.83497	0.0712319	0.339475
SM.C16.1	-1.83358	1.0018	-1.83029	0.0719376	0.339475
TG.16.0_38.4	3.48187	1.90809	1.82479	0.0727739	0.339475
TG.18.2_35.1	1.22422	0.673073	1.81885	0.0736883	0.339475
TG.18.3_38.6	-0.31106	0.169104	-1.83946	0.0745931	0.339475
TG.20.1_34.2	1.00664	0.548738	1.83447	0.0713075	0.339475
TG.20.3_34.1	2.16604	1.17746	1.83958	0.0705425	0.339475
TG.18.1_33.1	3.10237	1.72421	1.7993	0.0767605	0.342352
TG.18.2_33.1	1.69681	0.942298	1.80072	0.0765344	0.342352
DG.18.2_20.0	0.174141	0.0967103	1.80065	0.080635	0.3458
SM.C26.0	0.0191881	0.0107522	1.78456	0.0791471	0.3458
TG.16.0_35.2	2.07703	1.16707	1.7797	0.0799481	0.3458
TG.17.0_36.4	0.503975	0.282155	1.78617	0.0789621	0.3458
PC.aa.C28.1	-0.393605	0.223344	-1.76233	0.0828646	0.348657
PC.aa.C32.3	-0.0853923	0.0484519	-1.76242	0.0828496	0.348657
Hypoxanthine	0.43748	0.25296	1.72944	0.0886273	0.364862
SM.C16.0	-9.27472	5.37218	-1.72643	0.0891704	0.364862
TG.16.0_38.1	0.345784	0.199421	1.73394	0.088152	0.364862
CE.20.5	-9.68362	5.66128	-1.7105	0.0920938	0.373399
TG.18.2_38.4	1.09344	0.654809	1.66987	0.0999074	0.40143
TG.20.4_36.5	-0.328973	0.196722	-1.67227	0.10126	0.40323
TG.20.2_34.1	1.45011	0.888043	1.63293	0.107472	0.424181
Ala	47.3415	29.1791	1.62245	0.109702	0.429185
TG.18.3_34.1	3.8299	2.37688	1.61132	0.11211	0.434793
TG.18.1_33.2	1.10105	0.691143	1.59309	0.116145	0.446558
Lac	517.82	327.473	1.58126	0.118826	0.452961
TG.16.0_35.3	0.7606	0.482673	1.57581	0.120079	0.453857
DG.18.2_18.2	1.65571	1.0566	1.56702	0.12212	0.457693
TG.18.0_32.0	0.572912	0.367841	1.5575	0.124362	0.461337
TG.20.3_36.3	0.432175	0.27808	1.55414	0.125161	0.461337
HexCer.d18.1.22.0	-0.522068	0.337855	-1.54524	0.127296	0.465361
C2	0.514586	0.344315	1.49452	0.140032	0.467025
Cer.d18.2.24.0	-0.0556858	0.0371154	-1.50034	0.138601	0.467025
PC.ae.C36.5	-1.23359	0.810422	-1.52215	0.132975	0.467025
PC.ae.C38.1	0.234019	0.152987	1.52967	0.132279	0.467025
HexCer.d18.1.23.0	-0.258552	0.168816	-1.53156	0.130637	0.467025
TG.16.0_37.3	0.338272	0.225838	1.49785	0.139246	0.467025
TG.16.0_38.2	1.31779	0.880152	1.49723	0.139326	0.467025
TG.16.0_38.3	2.49656	1.64378	1.5188	0.133817	0.467025
TG.18.3_33.2	-0.215548	0.141979	-1.51817	0.137707	0.467025
TG.20.4_32.0	2.16835	1.41043	1.53737	0.129212	0.467025
TG.22.5_32.0	0.787038	0.527001	1.49343	0.140317	0.467025
TG.22.6_34.3	-0.329114	0.218973	-1.50299	0.138461	0.467025
Cer.d18.1.16.0	-0.0396635	0.0267018	-1.48543	0.142418	0.467047
TG.17.1_36.3	0.400582	0.269031	1.48898	0.141482	0.467047
TCDCA	-0.0596011	0.0407802	-1.46152	0.148844	0.471944
lysoPC.a.C18.2	-1.61189	1.11749	-1.44241	0.15414	0.471944
SM..OH..C14.1	-0.565059	0.391765	-1.44234	0.154159	0.471944
TG.16.0_33.1	1.86737	1.29575	1.44116	0.154493	0.471944
TG.16.1_34.1	13.2064	9.11541	1.44879	0.152354	0.471944
TG.16.1_36.1	1.14916	0.78486	1.46416	0.148124	0.471944
TG.18.1_31.0	1.45644	0.99455	1.46442	0.148051	0.471944
TG.18.3_34.0	0.475102	0.325526	1.45949	0.149398	0.471944
TG.20.3_34.2	1.38969	0.956169	1.45339	0.151079	0.471944
TG.20.4_36.3	1.70183	1.16445	1.46148	0.148853	0.471944
TG.20.2_32.0	0.454553	0.316302	1.43708	0.155643	0.472222
TG.16.0_40.6	1.08796	0.762897	1.42609	0.15878	0.478485
AABA	2.14502	1.56353	1.37191	0.174957	0.48293
GUDCA	0.0118313	0.00837711	1.41233	0.162852	0.48293
p.Cresol.SO4	-2.29598	1.6612	-1.38212	0.171815	0.48293
PC.aa.C36.1	-2.73098	1.99045	-1.37204	0.174916	0.48293
PC.aa.C38.5	-5.09166	3.71536	-1.37044	0.175414	0.48293
PC.aa.C42.1	-0.0265413	0.0191078	-1.38903	0.169713	0.48293
Hex2Cer.d18.1.16.0	-0.327273	0.234026	-1.39845	0.166883	0.48293
TG.16.0_38.6	1.4094	1.02568	1.37412	0.174274	0.48293
TG.16.1_34.0	1.62724	1.16281	1.3994	0.166599	0.48293
TG.17.0_34.2	0.853241	0.617237	1.38236	0.171744	0.48293
TG.18.1_32.1	20.6987	14.9892	1.3809	0.172188	0.48293
TG.18.1_36.4	11.2632	8.13956	1.38376	0.171314	0.48293
TG.18.2_35.2	0.900307	0.650291	1.38447	0.1711	0.48293
TG.20.3_32.0	0.769818	0.547495	1.40607	0.164616	0.48293
TG.18.1_35.3	0.386141	0.28256	1.36658	0.176693	0.483468
TCA	-0.0471345	0.0346495	-1.36032	0.178734	0.486069
HipAcid	-1.56518	1.18171	-1.3245	0.191242	0.493028
lysoPC.a.C20.3	0.144352	0.108876	1.32584	0.189682	0.493028
PC.ae.C34.1	-0.82452	0.614281	-1.34225	0.184331	0.493028
SM..OH..C22.2	-0.704914	0.530411	-1.329	0.188643	0.493028
TG.16.1_32.0	3.55288	2.64045	1.34556	0.183268	0.493028
TG.18.0_36.4	1.94473	1.45787	1.33395	0.187021	0.493028
TG.18.2_36.3	16.967	12.8403	1.32139	0.191151	0.493028
TG.20.0_32.4	0.24341	0.182118	1.33655	0.186973	0.493028
TG.20.1_32.2	0.245228	0.182901	1.34077	0.185609	0.493028
PC.ae.C36.4	-1.52676	1.17138	-1.30338	0.197187	0.505435
HexCer.d18.1.24.1	-0.490815	0.380223	-1.29086	0.201469	0.513459
TG.17.2_36.3	0.227535	0.176755	1.28729	0.205213	0.520028
TG.16.1_36.5	-0.211871	0.16648	-1.27265	0.207894	0.523846
TG.18.2_38.5	0.789324	0.622486	1.26802	0.209457	0.524819
SDMA	-0.0267282	0.0212998	-1.25486	0.214165	0.528668
t4.OH.Pro	-0.902205	0.719579	-1.2538	0.214549	0.528668
TMCA	-0.0189961	0.0150783	-1.25983	0.21261	0.528668
TG.17.1_34.2	0.585465	0.469089	1.24809	0.216617	0.530832
Betaine	-1.77465	1.42568	-1.24477	0.217828	0.530881
Creatinine	-3.23288	2.6245	-1.23181	0.222598	0.539558
C0	-0.787607	0.642592	-1.22567	0.224884	0.540812
TG.16.1_36.2	5.2767	4.31131	1.22392	0.22554	0.540812
TG.18.1_34.3	6.84775	5.62211	1.218	0.227765	0.543226
TG.20.4_35.3	0.134066	0.109824	1.22073	0.230122	0.545928
Trp	3.72888	3.13747	1.1885	0.239097	0.547119
Cer.d16.1.22.0	-0.0776896	0.0653348	-1.1891	0.241242	0.547119
DG.18.1_18.3	-0.192941	0.159779	-1.20755	0.235805	0.547119
PC.ae.C44.6	-0.10292	0.0860332	-1.19628	0.236069	0.547119
Cortisol	-0.0633978	0.053267	-1.19019	0.238438	0.547119
DHEAS	-0.786455	0.653259	-1.20389	0.233134	0.547119
TG.16.1_36.3	5.60257	4.73925	1.18216	0.241584	0.547119
TG.18.3_32.0	0.996514	0.828558	1.20271	0.233589	0.547119
TG.20.2_34.3	0.193055	0.163229	1.18272	0.241665	0.547119
Met	1.66444	1.43593	1.15914	0.250774	0.556184
CE.20.3	6.23958	5.35643	1.16488	0.248461	0.556184
PC.aa.C32.2	-0.907728	0.780838	-1.1625	0.249416	0.556184
TG.16.0_32.1	12.4287	10.715	1.15994	0.250451	0.556184
TG.22.5_34.1	1.39105	1.20297	1.15635	0.251904	0.556184
DCA	0.0731147	0.0637091	1.14763	0.25546	0.55695
TG.17.2_34.2	0.260703	0.225612	1.15554	0.255085	0.55695
TG.20.4_34.2	3.15641	2.75351	1.14632	0.255997	0.55695
TG.22.5_34.2	1.17429	1.04394	1.12487	0.264913	0.573551
HexCer.d18.2.24.0	-0.174207	0.160484	-1.08551	0.282431	0.608518
TG.18.2_33.2	0.463935	0.42915	1.08106	0.283793	0.608518
CE.16.0	17.2027	15.9745	1.07689	0.285636	0.609538
TG.18.2_32.1	9.04246	8.52734	1.06041	0.293008	0.622293
TG.16.0_34.3	7.19266	6.87077	1.04685	0.29917	0.632368
Phe	2.29765	2.22762	1.03143	0.306281	0.637303
CE.22.6	-7.03109	6.97401	-1.00818	0.317222	0.637303
DG.18.2_20.4	-0.142352	0.140276	-1.0148	0.316791	0.637303
PC.aa.C30.0	-0.504505	0.493329	-1.02265	0.310382	0.637303
PC.aa.C40.3	-0.0289725	0.0285835	-1.01361	0.314647	0.637303
PC.ae.C36.2	-1.14056	1.12793	-1.01119	0.315794	0.637303
TG.14.0_34.0	0.690419	0.673123	1.02569	0.308958	0.637303
TG.14.0_34.1	5.6259	5.4741	1.02773	0.308006	0.637303
TG.18.0_32.2	0.311667	0.308638	1.00982	0.316447	0.637303
TG.20.2_34.2	0.712638	0.690447	1.03214	0.305952	0.637303
TG.20.4_30.0	0.398798	0.384246	1.03787	0.303564	0.637303
PC.aa.C42.4	-0.0179295	0.0178374	-1.00516	0.318664	0.637328
TG.18.0_34.3	0.376424	0.376388	1.0001	0.321151	0.639435
DG.18.1_20.3	0.138368	0.139913	0.98896	0.329284	0.642005
PC.aa.C42.0	-0.0341536	0.034973	-0.976568	0.332518	0.642005
TG.17.0_32.1	0.22716	0.23211	0.978673	0.331671	0.642005
TG.18.0_32.1	0.782495	0.795329	0.983864	0.328946	0.642005
TG.18.3_34.2	1.42574	1.45459	0.980171	0.330751	0.642005
TG.20.3_34.3	0.172503	0.17417	0.990425	0.326152	0.642005
TG.20.5_36.2	0.192697	0.194397	0.991254	0.326065	0.642005
Ser	5.33871	5.48591	0.973167	0.334192	0.642455
TG.20.0_34.1	0.165345	0.170663	0.968839	0.336451	0.644023
PC.aa.C34.4	-0.325753	0.338026	-0.963693	0.338885	0.64404
PC.ae.C36.1	-0.48891	0.51089	-0.956978	0.342236	0.64404
TG.14.0_35.2	0.162776	0.169532	0.96015	0.340965	0.64404
TG.20.5_34.2	-0.213213	0.221868	-0.960993	0.340687	0.64404
TG.16.0_33.2	0.600016	0.634165	0.946151	0.347686	0.650796
TG.18.3_36.2	0.806603	0.854397	0.944062	0.348745	0.650796
FA.14.0	4.68846	4.94624	0.947883	0.350293	0.650961
X1.Met.His	-0.124413	0.135829	-0.915955	0.363183	0.651777
TDCA	-0.039494	0.0431876	-0.914474	0.36401	0.651777
CE.17.0	1.14519	1.25596	0.911808	0.365346	0.651777
PC.ae.C40.5	-0.198456	0.216982	-0.91462	0.363879	0.651777
PC.ae.C42.4	-0.0561259	0.0605104	-0.927542	0.357185	0.651777
TG.14.0_36.2	3.22966	3.50091	0.922518	0.359778	0.651777
TG.16.1_34.2	5.65954	6.06725	0.932801	0.354484	0.651777
TG.18.3_36.1	0.229706	0.247127	0.929506	0.356175	0.651777
TG.20.0_32.3	0.156521	0.168661	0.928024	0.357766	0.651777
TG.22.4_34.2	0.4494	0.485661	0.925336	0.358322	0.651777
ADMA	0.019922	0.022024	0.904561	0.369144	0.653326
TG.18.0_30.0	0.19407	0.213834	0.907573	0.367925	0.653326
Hex2Cer.d18.1.14.0	-0.0899141	0.101657	-0.884489	0.381351	0.671702
TG.16.0_36.5	1.20766	1.38138	0.874242	0.385307	0.671702
TG.18.2_31.0	0.47446	0.542866	0.873991	0.385551	0.671702
TG.18.3_34.3	-0.186078	0.21255	-0.875458	0.384759	0.671702
CDCA	0.214794	0.247032	0.869496	0.388497	0.6742
TG.18.1_36.6	-0.159357	0.185234	-0.860301	0.393427	0.68011
TG.16.0_28.2	-0.286309	0.336092	-0.851879	0.398043	0.683468
TG.18.1_30.0	4.87466	5.73355	0.850198	0.398434	0.683468
lysoPC.a.C18.1	-0.511988	0.610131	-0.839144	0.404562	0.69132
Tyr	2.41934	2.91693	0.829411	0.410003	0.697945
TG.22.4_32.0	0.192064	0.233787	0.821534	0.414542	0.702987
TG.20.3_36.5	-0.0858568	0.105125	-0.816709	0.419619	0.708902
TG.18.3_35.2	0.216473	0.26767	0.808729	0.424464	0.71438
DG.18.1_20.0	-0.0824588	0.102814	-0.80202	0.427056	0.716041
TG.14.0_36.1	0.599737	0.763307	0.78571	0.434983	0.723945
TG.16.0_40.7	0.566143	0.721962	0.784172	0.435878	0.723945
TG.18.2_34.4	-0.209913	0.268049	-0.783115	0.43664	0.723945
Cystine	-1.18667	1.55518	-0.763043	0.448286	0.73243
CE.18.0	0.748498	0.974088	0.768409	0.445115	0.73243
Cer.d18.0.24.0	0.153189	0.200182	0.765246	0.450103	0.73243
PC.ae.C40.3	-0.0529321	0.0698759	-0.757516	0.45161	0.73243
TG.16.0_32.2	3.64117	4.75734	0.765379	0.446904	0.73243
TG.17.1_34.3	-0.144618	0.189921	-0.761464	0.450029	0.73243
Orn	-2.24292	2.98153	-0.752272	0.454689	0.734752
TG.20.3_32.1	0.284885	0.380306	0.749096	0.456678	0.735302
TG.22.6_32.1	-0.302651	0.407338	-0.742998	0.460335	0.738523
Thr	-11.1449	15.4035	-0.72353	0.472032	0.749252
PC.aa.C40.5	-0.644491	0.884879	-0.728338	0.469106	0.749252
TG.20.2_32.1	0.187877	0.259684	0.723481	0.472062	0.749252
Lys	6.43492	9.03937	0.711877	0.479169	0.752215
Sarcosine	-0.850085	1.1872	-0.716042	0.476611	0.752215
PC.aa.C38.3	-2.59566	3.65881	-0.709429	0.480676	0.752215
PC.ae.C42.5	-0.0807953	0.113732	-0.7104	0.480077	0.752215
Cer.d18.0.24.1	0.108056	0.152469	0.708711	0.483198	0.753518
Cer.d18.1.22.0	0.0387544	0.0558761	0.693577	0.490497	0.755169
CE.18.2	-149.486	216.353	-0.690937	0.492143	0.755169
CE.20.4	39.9958	58.6536	0.681899	0.497802	0.755169
PC.ae.C38.3	-0.235182	0.344037	-0.683596	0.496737	0.755169
TG.14.0_35.1	-0.127709	0.186867	-0.683421	0.497375	0.755169
TG.16.1_33.1	0.190359	0.276877	0.687522	0.49436	0.755169
TG.18.1_32.2	2.87765	4.1879	0.687134	0.49452	0.755169
TG.18.2_30.1	-0.945598	1.35518	-0.697764	0.487892	0.755169
HArg	-0.623223	0.941655	-0.661838	0.510489	0.759218
CE.15.1	-0.244542	0.366212	-0.667759	0.508029	0.759218
SM..OH..C16.1	-0.145191	0.219536	-0.661351	0.510799	0.759218
TG.18.1_26.0	-0.364436	0.548381	-0.664567	0.508832	0.759218
TG.18.2_30.0	2.35606	3.53605	0.666296	0.507655	0.759218
TG.18.2_34.3	2.33783	3.49751	0.668427	0.506303	0.759218
TG.18.2_36.5	-0.375038	0.569223	-0.65886	0.512387	0.759218
DG.O.14.0_18.2	0.110063	0.167695	0.656326	0.515033	0.760611
Pro	8.81663	13.9118	0.633752	0.528537	0.772608
GABA	-0.00606882	0.00993819	-0.610656	0.543624	0.772608
Cer.d18.1.23.0	0.0464628	0.0751269	0.618458	0.538503	0.772608
CE.18.1	65.8113	106.194	0.619725	0.537674	0.772608
PC.aa.C34.2	-17.5074	28.8441	-0.606965	0.546055	0.772608
PC.aa.C36.4	13.0849	21.813	0.599871	0.550744	0.772608
HexCer.d18.2.23.0	-0.0833091	0.135961	-0.612743	0.544246	0.772608
SM..OH..C24.1	0.038477	0.0641629	0.599676	0.550873	0.772608
TG.16.0_34.4	0.31084	0.510658	0.608704	0.544909	0.772608
TG.16.1_28.0	0.209917	0.330746	0.634677	0.528533	0.772608
TG.16.1_38.4	0.139836	0.230662	0.606237	0.546644	0.772608
TG.17.1_32.1	0.142475	0.224839	0.633675	0.528742	0.772608
TG.18.1_38.6	0.406051	0.644345	0.630176	0.530859	0.772608
TG.18.2_36.4	3.77865	6.19031	0.610413	0.543784	0.772608
TG.20.4_32.1	0.5881	0.950901	0.618467	0.538497	0.772608
TG.20.4_33.2	-0.0977073	0.16204	-0.602982	0.549142	0.772608
PC.ae.C40.2	-0.0613693	0.104099	-0.589527	0.557616	0.779614
PC.ae.C38.4	-0.564426	0.973271	-0.579927	0.564032	0.785272
TG.18.0_36.5	-0.0816208	0.141111	-0.578417	0.565184	0.785272
Asn	-2.14074	3.9441	-0.54277	0.589203	0.808852
TG.14.0_34.2	2.05069	3.78031	0.542468	0.58941	0.808852
TG.16.1_36.4	1.08825	1.98294	0.548808	0.585077	0.808852
TG.20.1_32.1	0.103183	0.190104	0.542769	0.589235	0.808852
TG.20.5_36.3	-0.0992085	0.183949	-0.539328	0.591761	0.809588
CE.14.0	-1.54328	2.93047	-0.526632	0.600299	0.818756
Gln	13.0726	25.0801	0.521235	0.60403	0.821334
TG.18.3_36.3	0.430668	0.877213	0.490951	0.625167	0.844923
TG.18.3_38.5	0.0948699	0.192393	0.493104	0.624142	0.844923
PC.aa.C40.4	-0.199835	0.412192	-0.48481	0.629493	0.848199
DG.O.16.0_18.1	-0.0992178	0.219646	-0.451717	0.653913	0.855761
DHA	0.056871	0.127555	0.445855	0.65723	0.855761
lysoPC.a.C16.0	2.16062	4.8051	0.449652	0.654505	0.855761
PC.aa.C30.2	-0.100749	0.214844	-0.46894	0.641281	0.855761
HexCer.d18.2.22.0	-0.102389	0.224939	-0.455185	0.651072	0.855761
SM.C18.1	-0.374645	0.826641	-0.453214	0.651952	0.855761
SM.C24.1	-1.05117	2.35083	-0.447148	0.656301	0.855761
TG.14.0_38.5	0.0889267	0.201332	0.441692	0.660476	0.855761
TG.16.1_32.2	-0.352563	0.749968	-0.470104	0.63993	0.855761
TG.18.1_30.2	-0.358938	0.758584	-0.473168	0.637782	0.855761
TG.18.1_38.7	0.0812842	0.181534	0.447764	0.656183	0.855761
TG.20.4_36.4	0.288009	0.655601	0.439305	0.661968	0.855761
TG.20.5_34.1	-0.118723	0.267982	-0.443027	0.659394	0.855761
TG.22.5_34.3	0.0588875	0.13044	0.451452	0.653347	0.855761
CE.16.1	16.288	39.2903	0.414554	0.679877	0.858994
CE.18.3	-4.40016	10.2199	-0.430547	0.668267	0.858994
DG.16.1_18.2	-0.0551237	0.13194	-0.417795	0.67796	0.858994
HexCer.d18.1.20.0	-0.0201552	0.0482116	-0.418056	0.677564	0.858994
SM.C26.1	-0.00908913	0.0218568	-0.41585	0.678933	0.858994
TG.14.0_34.3	-0.278046	0.657993	-0.422567	0.67405	0.858994
TG.16.1_34.3	-0.45283	1.0529	-0.43008	0.668605	0.858994
TG.16.1_38.5	0.0897786	0.216149	0.415355	0.679293	0.858994
Cer.d18.1.25.0	0.0188469	0.0473036	0.398424	0.691686	0.868992
TG.16.0_38.7	0.0673814	0.168444	0.400023	0.690689	0.868992
PC.ae.C40.4	-0.0563337	0.148206	-0.380104	0.705147	0.883414
CE.14.1	0.176887	0.472338	0.374493	0.709403	0.886033
TG.16.0_28.1	0.261698	0.703392	0.372051	0.711211	0.886033
PC.ae.C44.3	-0.00770138	0.0210345	-0.36613	0.715495	0.888887
X3.Met.His	0.375887	1.12047	0.335474	0.738382	0.894911
TrpBetaine	-0.0669327	0.197686	-0.33858	0.736052	0.894911
lysoPC.a.C20.4	0.104427	0.312859	0.333783	0.739652	0.894911
PC.aa.C38.1	-0.114149	0.345472	-0.330413	0.742415	0.894911
PC.ae.C30.2	-0.00260878	0.00779999	-0.334459	0.739181	0.894911
X3.IPA	-0.478966	1.44052	-0.332495	0.740637	0.894911
SM.C24.0	-0.300329	0.883495	-0.339933	0.735056	0.894911
TG.16.1_32.1	0.884053	2.50771	0.352535	0.725614	0.894911
TG.18.1_32.3	-0.136158	0.394618	-0.345038	0.731215	0.894911
TG.18.1_33.3	-0.0716337	0.203892	-0.351332	0.726816	0.894911
TG.18.1_34.4	0.145759	0.408467	0.356844	0.722401	0.894911
lysoPC.a.C17.0	0.0252856	0.0797573	0.317031	0.752268	0.89745
TG.14.0_32.2	-0.189903	0.604806	-0.31399	0.754583	0.89745
TG.14.0_36.3	1.22336	3.77343	0.324205	0.746857	0.89745
TG.17.2_36.2	-0.0226941	0.0707019	-0.320982	0.749937	0.89745
TG.22.6_34.1	0.612314	1.93976	0.315665	0.7533	0.89745
lysoPC.a.C16.1	0.037742	0.12774	0.29546	0.768614	0.906621
TG.18.1_28.1	-0.134105	0.456748	-0.293609	0.77007	0.906621
TG.20.3_32.2	0.0521813	0.177846	0.293408	0.770425	0.906621
TG.20.3_36.4	0.0427116	0.144664	0.295247	0.768792	0.906621
TMAO	-0.191746	0.692598	-0.27685	0.782802	0.918762
Kynurenine	-0.0327291	0.12004	-0.272651	0.786013	0.92011
TG.20.1_32.3	0.0283742	0.104925	0.270424	0.78857	0.920687
CE.17.1	0.972861	3.65051	0.2665	0.790724	0.920791
PC.ae.C34.0	0.0530129	0.203394	0.260642	0.795219	0.923614
DG.18.1_20.1	-0.043915	0.176209	-0.249221	0.804102	0.926691
SM.C18.0	-0.37619	1.48444	-0.253422	0.800767	0.926691
TG.18.2_35.3	0.0510328	0.20284	0.251592	0.802189	0.926691
PC.ae.C44.5	-0.0257961	0.10588	-0.243635	0.808305	0.929134
Gly	-3.32327	13.9041	-0.239014	0.811871	0.930834
PC.aa.C34.1	-3.59358	15.2426	-0.23576	0.814384	0.931321
Cys	0.953069	4.18786	0.227579	0.820711	0.931392
FA.18.2	1.82508	7.85867	0.232238	0.817481	0.931392
TG.22.6_32.0	0.154923	0.673206	0.230128	0.818738	0.931392
Ind.SO4	-0.0692	0.312178	-0.221668	0.825289	0.931846
TG.18.2_38.6	0.105669	0.474557	0.22267	0.824513	0.931846
SM..OH..C22.1	-0.140258	0.652906	-0.214821	0.830601	0.935475
PC.aa.C32.0	-0.214888	1.04123	-0.206379	0.83716	0.936805
PC.ae.C36.0	0.00992932	0.0483904	0.205192	0.838084	0.936805
TG.18.2_32.2	0.565296	2.71424	0.208271	0.835689	0.936805
PC.aa.C38.4	-1.48492	8.14001	-0.182422	0.855837	0.951799
PC.ae.C44.4	-0.00544338	0.0302774	-0.179784	0.857899	0.951799
TG.18.0_30.1	-0.044396	0.241604	-0.183755	0.854858	0.951799
TG.20.1_34.0	-0.0309136	0.176872	-0.174779	0.861932	0.9539
TG.16.1_30.1	-0.0804244	0.476334	-0.16884	0.86649	0.956571
TG.14.0_38.4	0.0356783	0.225093	0.158505	0.874619	0.963161
lysoPC.a.C18.0	-0.133446	0.868919	-0.153577	0.878434	0.964979
CE.22.5	-0.0973691	0.694425	-0.140215	0.888937	0.97173
TG.16.0_40.8	0.0519005	0.364785	0.142277	0.887315	0.97173
TG.18.1_30.1	-0.303748	2.41446	-0.125804	0.900288	0.981732
CE.20.1	0.0337742	0.304223	0.111018	0.912157	0.982662
DG.18.1_20.2	0.0140402	0.11937	0.117619	0.906917	0.982662
TG.14.0_36.4	0.172075	1.52849	0.112579	0.910723	0.982662
TG.18.3_30.0	0.0289603	0.249616	0.11602	0.908031	0.982662
TG.18.3_36.4	-0.0425204	0.355858	-0.119487	0.90527	0.982662
FA.18.1	1.84253	17.3761	0.106038	0.916096	0.984527
Arg	-0.361658	4.32773	-0.0835675	0.933665	0.985628
Cer.d18.1.24.1	0.00942814	0.0963065	0.0978972	0.922325	0.985628
TG.16.1_38.3	0.0160337	0.179821	0.0891648	0.929253	0.985628
TG.17.1_36.4	0.0101684	0.125935	0.0807435	0.935915	0.985628
TG.18.2_28.0	-0.0860737	1.00425	-0.0857097	0.931969	0.985628
TG.20.4_34.3	-0.0360816	0.358006	-0.100785	0.920041	0.985628
TG.22.5_32.1	-0.0250203	0.315316	-0.07935	0.93701	0.985628
TG.22.6_34.2	-0.124641	1.49347	-0.0834574	0.933753	0.985628
Choline	0.0698558	0.791171	0.0882941	0.929923	0.985628
His	-0.356468	4.72505	-0.075442	0.940102	0.98593
CE.22.0	0.0114837	0.156065	0.0735831	0.941718	0.98593
Cer.d18.1.24.0	-0.0096666	0.145614	-0.0663851	0.947281	0.989091
PC.ae.C30.0	-0.00381647	0.0681419	-0.0560077	0.955528	0.989091
PC.ae.C38.2	0.00974451	0.161642	0.0602845	0.95212	0.989091
TG.16.0_30.2	0.0566486	1.02108	0.0554791	0.955932	0.989091
TG.16.0_36.6	0.00981427	0.185536	0.0528968	0.958043	0.989091
TG.20.4_32.2	0.0151539	0.264738	0.057241	0.954543	0.989091
HCys	-0.0342338	0.813872	-0.0420629	0.966582	0.993307
TG.20.1_30.1	-0.00362865	0.0818227	-0.0443477	0.964921	0.993307
PC.aa.C32.1	-0.0738908	2.40226	-0.0307589	0.975559	0.993377
SM.C20.2	0.00215673	0.0599333	0.0359855	0.971408	0.993377
TG.18.1_36.5	0.0262334	0.847718	0.0309459	0.975412	0.993377
TG.20.1_34.3	0.00704894	0.193721	0.0363871	0.971108	0.993377
Cer.d16.1.18.0	0.000755405	0.0900428	0.00838939	0.993358	0.995704
CE.15.0	0.0200691	1.05838	0.0189622	0.984934	0.995704
DG.16.0_16.1	0.00304497	0.146841	0.0207365	0.983585	0.995704
PC.aa.C36.3	0.207805	12.095	0.0171811	0.986346	0.995704
SM.C22.3	0.00163092	0.146393	0.0111407	0.991146	0.995704
TG.16.0_32.3	0.00496499	0.604412	0.00821457	0.993472	0.995704
TG.18.3_32.1	0.0082421	0.574479	0.0143471	0.988598	0.995704
TG.22.4_32.2	-4.25159e-05	0.193271	-0.00021998	0.999826	0.999826
C3	0	0	NA	NA	NA
BABA	0	0	NA	NA	NA
GLCA	0	0	NA	NA	NA
TLCA	0	0	NA	NA	NA
Cer.d16.1.23.0	0	0	NA	NA	NA
Cer.d16.1.24.0	0	0	NA	NA	NA
Cer.d18.1.18.0	0	0	NA	NA	NA
Cer.d18.1.26.0	0	0	NA	NA	NA
Cer.d18.2.16.0	0	0	NA	NA	NA
Cer.d18.2.20.0	0	0	NA	NA	NA
Cer.d18.2.22.0	0	0	NA	NA	NA
Cer.d18.2.23.0	0	0	NA	NA	NA
Cer.d18.2.24.1	0	0	NA	NA	NA
Cer.d18.0.22.0	0	0	NA	NA	NA
EPA	0	0	NA	NA	NA
PC.aa.C42.2	0	0	NA	NA	NA
Hex2Cer.d18.1.18.0	0	0	NA	NA	NA
Hex2Cer.d18.1.20.0	0	0	NA	NA	NA
Hex2Cer.d18.1.22.0	0	0	NA	NA	NA
Hex2Cer.d18.1.24.0	0	0	NA	NA	NA
Hex2Cer.d18.1.24.1	0	0	NA	NA	NA
Hex3Cer.d18.1.24.1	0	0	NA	NA	NA
Hex3Cer.d18.1.26.1	0	0	NA	NA	NA
HexCer.d16.1.22.0	0	0	NA	NA	NA
HexCer.d18.1.18.0	0	0	NA	NA	NA
HexCer.d18.1.18.1	0	0	NA	NA	NA
Cortisone	0	0	NA	NA	NA
TG.17.1_38.5	0	0	NA	NA	NA
TG.17.1_38.6	0	0	NA	NA	NA
TG.18.0_38.7	0	0	NA	NA	NA

## Sheet: Supplementary Table S4
Table S4. Metabolites differentiating controls vs GDM
Metabolite	Estimate	Standard Error	t.value	Nominal p value	FDR p value
Glu	14.3074	4.03649	3.5445	0.000747747	0.333495
Asp	0.908112	0.463402	1.95966	0.0544628	0.446636
His	6.81224	3.90222	1.74574	0.0857319	0.446636
Ile	8.6972	3.4824	2.49747	0.0151329	0.446636
Leu	11.9139	6.01453	1.98084	0.0519783	0.446636
Pro	20.5857	11.4892	1.79175	0.0779759	0.446636
Ser	8.46184	4.53057	1.86772	0.066454	0.446636
Trp	4.431	2.5911	1.71009	0.0921712	0.446636
Val	21.7719	9.60692	2.26627	0.0268787	0.446636
Betaine	-2.23115	1.17741	-1.89496	0.0626884	0.446636
ProBetaine	-2.40488	1.03279	-2.32853	0.0231595	0.446636
TCA	-0.0506707	0.0291388	-1.73895	0.0870891	0.446636
TMCA	-0.0209308	0.0122929	-1.70268	0.0938036	0.446636
AconAcid	0.245065	0.101315	2.41884	0.0184709	0.446636
HipAcid	-1.51404	0.843848	-1.79421	0.0787083	0.446636
Lac	479.71	270.446	1.77378	0.0809327	0.446636
Cer.d18.1.20.0	0.0289181	0.0147382	1.96211	0.0543926	0.446636
Cer.d18.2.24.0	-0.0632237	0.0309057	-2.04569	0.045035	0.446636
CE.20.1	0.439817	0.237175	1.8544	0.0710655	0.446636
CE.20.5	-9.29995	4.6754	-1.98912	0.0510342	0.446636		0
DG.16.0_16.1	-0.218111	0.127423	-1.7117	0.0966287	0.446636
DG.16.0_18.1	1.31608	0.670178	1.96378	0.0540438	0.446636
DG.16.0_18.2	0.871752	0.408536	2.13384	0.0367555	0.446636
DG.18.1_18.3	-0.252602	0.141885	-1.78033	0.0842307	0.446636
DG.18.1_20.2	-0.207282	0.0986594	-2.10099	0.0415412	0.446636
DG.18.2_20.4	-0.384242	0.131748	-2.9165	0.00598351	0.446636
AA	0.368887	0.138129	2.6706	0.00962215	0.446636
FA.14.0	10.5738	4.1779	2.5309	0.0164913	0.446636
FA.18.1	30.1053	16.0101	1.8804	0.0675374	0.446636
lysoPC.a.C18.1	-1.019	0.503881	-2.0223	0.0473964	0.446636
lysoPC.a.C18.2	-1.77081	0.92289	-1.91877	0.0595472	0.446636
PC.aa.C40.2	-0.0237951	0.0120111	-1.9811	0.0519493	0.446636
PC.ae.C34.3	-1.25907	0.439641	-2.86387	0.00567791	0.446636
PC.ae.C42.2	-0.0548025	0.0248001	-2.20977	0.030763	0.446636
SM.C22.3	0.218961	0.1209	1.8111	0.0748935	0.446636
SM.C26.0	0.0172443	0.00887981	1.94196	0.0566159	0.446636
TG.14.0_35.2	0.283581	0.139065	2.0392	0.0459953	0.446636
TG.14.0_38.5	0.327646	0.17617	1.85983	0.0683601	0.446636
TG.16.0_32.0	5.10982	3.01613	1.69416	0.0951727	0.446636
TG.16.0_32.1	15.0468	8.84905	1.70038	0.0939911	0.446636
TG.16.0_33.1	2.54612	1.0701	2.37933	0.0203855	0.446636
TG.16.0_33.2	1.13338	0.523729	2.16406	0.0342579	0.446636
TG.16.0_34.0	6.99841	3.59948	1.94428	0.0563293	0.446636
TG.16.0_34.1	66.149	28.9036	2.28861	0.0254668	0.446636
TG.16.0_34.2	62.152	24.4834	2.53854	0.0136152	0.446636
TG.16.0_34.3	10.5294	5.67428	1.85563	0.0681847	0.446636
TG.16.0_35.1	1.82239	0.764459	2.38389	0.0201557	0.446636
TG.16.0_35.2	2.15853	0.963829	2.23954	0.028659	0.446636
TG.16.0_35.3	0.873495	0.398619	2.1913	0.0321354	0.446636
TG.16.0_36.2	64.8954	37.278	1.74085	0.0865917	0.446636
TG.16.0_36.3	74.0449	42.6828	1.73477	0.0876712	0.446636
TG.16.0_37.3	0.43176	0.188063	2.29582	0.0250801	0.446636
TG.16.0_38.5	2.71748	1.40019	1.9408	0.0567599	0.446636
TG.16.1_28.0	0.532625	0.25706	2.07199	0.0434442	0.446636
TG.16.1_32.0	3.85839	2.18064	1.76939	0.0816688	0.446636
TG.16.1_33.1	0.428972	0.229634	1.86806	0.0665581	0.446636
TG.16.1_34.0	1.65514	0.960317	1.72353	0.0896973	0.446636
TG.16.1_34.1	14.6421	7.52802	1.94501	0.0562402	0.446636
TG.16.1_34.2	8.52262	5.01068	1.70089	0.0938952	0.446636
TG.17.0_32.1	0.359063	0.190417	1.88566	0.0641843	0.446636
TG.17.0_34.1	1.38511	0.632797	2.18887	0.0323203	0.446636
TG.17.0_34.2	1.05172	0.509749	2.06321	0.0432192	0.446636
TG.17.0_34.3	0.215915	0.127421	1.69451	0.0954411	0.446636
TG.17.0_36.3	1.13927	0.602024	1.8924	0.0630339	0.446636
TG.17.1_34.1	1.25901	0.552102	2.28039	0.0259785	0.446636
TG.17.1_34.2	0.817654	0.3874	2.11062	0.0387811	0.446636
TG.18.0_34.2	3.83651	1.96394	1.95347	0.0552076	0.446636
TG.18.1_31.0	2.07213	0.821356	2.52281	0.0141793	0.446636
TG.18.1_32.0	37.6973	17.559	2.14689	0.0356581	0.446636
TG.18.1_32.1	22.2677	12.379	1.79884	0.0768344	0.446636
TG.18.1_33.0	1.51804	0.766514	1.98044	0.0520244	0.446636
TG.18.1_33.1	3.16591	1.42395	2.22333	0.0297882	0.446636
TG.18.1_33.2	1.21192	0.570785	2.12324	0.0376681	0.446636
TG.18.1_34.1	98.5215	55.249	1.78323	0.0793664	0.446636
TG.18.1_34.2	65.0387	38.6225	1.68396	0.0971383	0.446636
TG.18.1_35.2	1.4348	0.851363	1.6853	0.0968785	0.446636
TG.18.2_31.0	0.953103	0.452359	2.10696	0.039241	0.446636
TG.18.2_32.0	24.5806	11.0546	2.22357	0.0297716	0.446636
TG.18.2_32.1	12.9254	7.04236	1.83538	0.0711697	0.446636
TG.18.2_33.0	1.1149	0.47378	2.3532	0.021747	0.446636
TG.18.2_33.1	2.02416	0.778203	2.60107	0.0115673	0.446636
TG.18.2_34.0	8.4362	4.70744	1.7921	0.077919	0.446636
TG.18.2_34.1	64.099	36.1107	1.77507	0.0807171	0.446636
TG.18.2_35.1	1.002	0.555862	1.80261	0.0762328	0.446636
TG.18.3_38.6	-0.288633	0.158174	-1.82478	0.0768314	0.446636
TG.20.0_34.1	0.403455	0.14398	2.80216	0.00679415	0.446636
TG.20.4_30.0	0.67166	0.315568	2.12842	0.0374889	0.446636
TG.20.4_32.0	2.39739	1.16482	2.05817	0.0437159	0.446636
TG.20.4_32.1	1.42577	0.785308	1.81555	0.074199	0.446636
TG.20.4_34.0	0.744565	0.385574	1.93106	0.0579784	0.446636
TG.20.4_34.1	5.34346	2.45007	2.18094	0.0329287	0.446636
TG.20.4_34.2	3.83829	2.274	1.6879	0.096376	0.446636
TG.20.4_36.2	1.81672	1.05566	1.72093	0.0901709	0.446636
TG.22.4_32.0	0.457468	0.195716	2.33741	0.0227159	0.446636
TG.22.4_34.2	0.799998	0.401087	1.99458	0.0504201	0.446636
TG.22.5_32.0	0.891501	0.435228	2.04836	0.0446974	0.446636
TG.22.5_34.2	1.55565	0.862144	1.80439	0.0759501	0.446636
C2	0.453331	0.284355	1.59425	0.115886	0.474458
ADMA	0.0289943	0.0181886	1.59409	0.115921	0.474458
Cer.d18.0.24.1	0.221658	0.134215	1.65152	0.107579	0.474458
FA.18.2	11.238	6.97438	1.61132	0.1146	0.474458
PC.aa.C36.4	29.3038	18.0144	1.62669	0.108795	0.474458
PC.aa.C36.5	-1.71494	1.06022	-1.61754	0.110758	0.474458
PC.ae.C42.3	-0.0668182	0.0416687	-1.60356	0.113814	0.474458
SM..OH..C24.1	0.0854945	0.0529894	1.61343	0.11165	0.474458
TG.18.0_32.2	0.414935	0.254891	1.6279	0.108538	0.474458
TG.18.0_38.6	0.230144	0.144354	1.5943	0.115955	0.474458
TG.18.2_33.2	0.578102	0.354416	1.63114	0.107851	0.474458
TG.20.3_34.0	0.220286	0.13802	1.59605	0.115647	0.474458
PC.aa.C38.1	-0.468007	0.295729	-1.58255	0.119588	0.480505
TG.16.0_32.2	6.20605	3.92888	1.57959	0.119208	0.480505
Met	1.86251	1.18587	1.57058	0.121289	0.482992
Met.SO	0.206536	0.131765	1.56746	0.122642	0.484054
TG.14.0_34.2	4.84655	3.12199	1.55239	0.125578	0.484507
TG.20.3_32.0	0.69905	0.452153	1.54605	0.127102	0.484507
TG.20.4_32.2	0.335774	0.215259	1.55986	0.124052	0.484507
TG.20.5_34.2	-0.287217	0.184961	-1.55285	0.126092	0.484507
Tyr	3.70557	2.40897	1.53824	0.128998	0.487568
PC.aa.C36.1	-2.4716	1.64382	-1.50357	0.137689	0.502433
Hex3Cer.d18.1.16.0	-0.156963	0.103724	-1.51328	0.13705	0.502433
H1	626.095	416.242	1.50416	0.137537	0.502433
TG.16.0_38.4	2.36399	1.57581	1.50018	0.138563	0.502433
TG.17.1_36.3	0.336841	0.222181	1.51606	0.134506	0.502433
TG.16.0_40.6	0.934335	0.630044	1.48297	0.143068	0.514585
GCDCA	0.188387	0.135704	1.38822	0.16996	0.519199
GUDCA	0.00939566	0.0067761	1.38659	0.170533	0.519199
TCDCA	-0.0474195	0.0336786	-1.408	0.164047	0.519199
TDCA	-0.0491956	0.0358619	-1.37181	0.175067	0.519199
GABA	-0.0110744	0.00820752	-1.34929	0.182072	0.519199
Cer.d16.1.22.0	-0.0770003	0.0520581	-1.47912	0.14675	0.519199
CE.20.4	65.7916	48.4395	1.35822	0.179237	0.519199
DG.18.1_18.1	0.725272	0.498492	1.45493	0.150653	0.519199
lysoPC.a.C18.0	-0.968321	0.717603	-1.34938	0.182044	0.519199
PC.aa.C38.0	-0.199136	0.144657	-1.37661	0.173505	0.519199
PC.ae.C36.3	-0.555482	0.378322	-1.46828	0.147004	0.519199
PC.ae.C38.5	-1.09752	0.789572	-1.39002	0.169415	0.519199
PC.ae.C40.1	-0.0880571	0.0624806	-1.40935	0.163649	0.519199
HexCer.d18.2.24.0	-0.17917	0.126365	-1.41787	0.161868	0.519199
Cortisol	-0.0614397	0.0439909	-1.39665	0.167421	0.519199
Hypoxanthine	0.288285	0.208909	1.37996	0.172478	0.519199
SM..OH..C16.1	0.248071	0.181306	1.36825	0.176094	0.519199
SM.C18.0	1.74008	1.22593	1.41939	0.160714	0.519199
SM.C20.2	0.0719473	0.0494963	1.45359	0.151024	0.519199
TG.14.0_34.1	6.09009	4.52082	1.34712	0.182767	0.519199
TG.16.0_36.4	25.6925	17.7856	1.44457	0.153534	0.519199
TG.16.0_38.6	1.22878	0.847063	1.45064	0.151842	0.519199
TG.16.1_32.1	2.83601	2.07101	1.36939	0.175741	0.519199
TG.17.2_36.3	0.212539	0.152034	1.39797	0.169641	0.519199
TG.18.0_36.5	-0.164462	0.119657	-1.37444	0.174502	0.519199
TG.18.1_30.0	6.6127	4.73509	1.39653	0.167455	0.519199
TG.18.2_30.0	4.04686	2.92027	1.38578	0.170699	0.519199
TG.18.2_34.2	40.7157	28.3008	1.43868	0.155192	0.519199
TG.18.2_35.2	0.765938	0.537047	1.4262	0.158747	0.519199
TG.20.3_32.1	0.420432	0.308312	1.36366	0.177686	0.519199
TG.20.3_34.2	1.06478	0.789659	1.34841	0.182356	0.519199
TG.20.4_36.3	1.30837	0.96167	1.36052	0.178515	0.519199
TG.22.5_34.1	1.42176	0.993478	1.43109	0.157346	0.519199
PC.aa.C32.0	1.14986	0.859908	1.33719	0.185969	0.523315
SM.C18.1	0.911634	0.682687	1.33536	0.186563	0.523315
TG.20.2_32.0	0.343644	0.26122	1.31553	0.193098	0.53826
TG.14.0_34.0	0.726338	0.555903	1.30659	0.196102	0.543238
CE.18.3	-10.8493	8.44019	-1.28544	0.203345	0.547509
CE.22.5	0.741574	0.573496	1.29308	0.200706	0.547509
DG.O.14.0_18.2	0.174143	0.136684	1.27406	0.209332	0.547509
PC.aa.C36.2	-12.9649	10.0566	-1.28919	0.202044	0.547509
TG.17.0_36.4	0.299421	0.234669	1.27593	0.20674	0.547509
TG.18.0_34.3	0.399549	0.314985	1.26847	0.209372	0.547509
TG.18.1_35.3	0.296864	0.234318	1.26693	0.209919	0.547509
TG.18.2_38.4	0.692194	0.540778	1.28	0.20524	0.547509
TG.18.3_33.2	-0.15636	0.121145	-1.29068	0.205043	0.547509
TG.20.2_34.1	0.929657	0.733396	1.26761	0.209604	0.547509
TG.16.0_38.3	1.70551	1.35753	1.25634	0.213632	0.553953
CE.20.3	5.50116	4.42365	1.24358	0.218262	0.559488
PC.aa.C32.1	2.4401	1.98392	1.22994	0.223293	0.559488
TG.18.1_32.2	4.28424	3.4586	1.23872	0.220045	0.559488
TG.20.1_34.2	0.558341	0.453179	1.23205	0.222508	0.559488
TG.20.3_34.1	1.19813	0.972415	1.23212	0.222483	0.559488
TG.22.5_34.3	0.130115	0.105322	1.2354	0.221663	0.559488
TG.16.1_36.1	0.791811	0.648182	1.22159	0.226415	0.564141
Ala	29.3046	24.0978	1.21607	0.228494	0.566158
TG.20.3_36.3	0.276286	0.229654	1.20305	0.233458	0.57526
TG.18.1_38.5	0.837251	0.698879	1.19799	0.235408	0.576879
HexCer.d18.2.22.0	-0.178869	0.150293	-1.19014	0.239969	0.584843
PC.aa.C38.4	7.91878	6.72248	1.17796	0.243245	0.588991
TG.16.0_30.2	0.988259	0.843265	1.17194	0.245633	0.588991
TG.22.6_34.3	-0.214494	0.182806	-1.17334	0.245626	0.588991
TG.18.2_28.0	0.961041	0.829364	1.15877	0.250924	0.598462
TG.18.0_32.1	0.756896	0.656828	1.15235	0.253531	0.601461
CDCA	0.241761	0.210618	1.14787	0.256179	0.604527
PC.ae.C30.0	0.0602196	0.0527703	1.14116	0.258492	0.606775
DHA	0.119114	0.105342	1.13074	0.262451	0.609653
PC.aa.C40.5	0.828565	0.730783	1.1338	0.261173	0.609653
Gln	22.9198	20.7126	1.10657	0.272689	0.627973
X3.IAA	-0.239201	0.216377	-1.10548	0.273154	0.627973
TG.17.1_32.1	0.202045	0.18451	1.09504	0.27795	0.635722
DG.18.1_18.2	1.37098	1.26337	1.08518	0.281978	0.641643
AABA	1.29194	1.29125	1.00054	0.320878	0.642129
Cit	-1.1335	1.12924	-1.00377	0.319808	0.642129
HArg	-0.789649	0.777672	-1.0154	0.313799	0.642129
p.Cresol.SO4	-1.43798	1.37191	-1.04816	0.29857	0.642129
DG.18.1_20.0	-0.0942368	0.0911348	-1.03404	0.307036	0.642129
DG.18.2_20.0	0.0913792	0.0920415	0.992804	0.327819	0.642129
PC.aa.C30.2	0.161033	0.149908	1.07421	0.288211	0.642129
PC.aa.C36.3	10.2707	9.98873	1.02823	0.307774	0.642129
PC.aa.C38.3	3.03446	3.02165	1.00424	0.319105	0.642129
PC.ae.C36.5	-0.696471	0.669293	-1.04061	0.302035	0.642129
PC.ae.C38.1	0.143803	0.136144	1.05625	0.29583	0.642129
PC.ae.C38.3	0.283699	0.284125	0.998499	0.321857	0.642129
PC.ae.C40.3	0.0609032	0.058116	1.04796	0.298726	0.642129
TG.14.0_34.3	0.553126	0.543408	1.01788	0.312627	0.642129
TG.14.0_36.2	2.98416	2.89125	1.03213	0.305955	0.642129
TG.16.0_32.3	0.508954	0.499158	1.01963	0.311806	0.642129
TG.16.0_38.1	0.180518	0.167754	1.07609	0.286268	0.642129
TG.16.1_30.1	0.40062	0.37735	1.06167	0.292641	0.642129
TG.16.1_38.4	0.193953	0.188425	1.02934	0.307453	0.642129
TG.18.0_30.0	0.191212	0.179515	1.06516	0.291296	0.642129
TG.18.1_30.1	1.97653	1.994	0.99124	0.32536	0.642129
TG.18.1_36.0	0.375825	0.378791	0.992171	0.32497	0.642129
TG.18.1_36.2	15.1359	15.2612	0.991795	0.325091	0.642129
TG.18.1_38.7	0.161683	0.153147	1.05574	0.295968	0.642129
TG.18.2_36.5	-0.468991	0.470097	-0.997647	0.322267	0.642129
TG.18.2_38.5	0.521999	0.514084	1.0154	0.313801	0.642129
TG.18.3_32.0	0.674531	0.68427	0.985767	0.328018	0.642129
TG.18.3_34.3	-0.179593	0.17704	-1.01442	0.314389	0.642129
TG.18.3_36.4	-0.294861	0.293888	-1.00331	0.319549	0.642129
TG.20.1_32.1	0.155145	0.157445	0.985388	0.328263	0.642129
TG.20.2_32.1	0.222376	0.214462	1.0369	0.303746	0.642129
TG.20.3_34.3	0.155183	0.144843	1.07139	0.288512	0.642129
PC.ae.C40.2	0.0840075	0.0859711	0.97716	0.332227	0.647045
TG.18.2_32.2	2.18001	2.24157	0.972537	0.334503	0.648644
TG.20.1_30.1	0.0686112	0.0702662	0.976447	0.336652	0.649985
PC.ae.C38.0	-0.105835	0.109723	-0.96456	0.338453	0.650647
Cer.d18.1.24.1	0.0747908	0.0795354	0.940347	0.350631	0.653187
CE.14.1	0.363921	0.390847	0.931108	0.355657	0.653187
CE.22.6	-5.39254	5.75953	-0.936281	0.352704	0.653187
DG.18.2_18.2	0.820576	0.872598	0.940383	0.350613	0.653187
Cer.d18.0.24.0	0.14059	0.149202	0.942283	0.353575	0.653187
PC.ae.C34.2	-0.63189	0.672432	-0.93971	0.350956	0.653187
TG.14.0_32.2	0.464322	0.487514	0.952427	0.344579	0.653187
TG.14.0_36.3	2.89839	3.11631	0.930072	0.355884	0.653187
TG.16.1_36.3	3.64059	3.91394	0.930158	0.35584	0.653187
TG.16.1_38.5	0.168104	0.178508	0.941717	0.349935	0.653187
TG.20.2_34.2	0.538171	0.57021	0.943811	0.348872	0.653187
TG.16.1_36.5	-0.127572	0.137879	-0.925245	0.358426	0.655156
PC.aa.C38.6	-5.63392	6.13325	-0.918587	0.361815	0.65804
TG.18.2_36.1	2.71474	2.96242	0.916394	0.362955	0.65804
CE.18.1	-80.0083	87.7013	-0.912282	0.365098	0.659246
PC.aa.C34.3	-1.1076	1.22266	-0.905893	0.368444	0.661145
TG.14.0_36.1	0.570254	0.630382	0.904618	0.369114	0.661145
TG.16.0_28.1	0.503198	0.562121	0.895178	0.374392	0.663325
TG.18.0_30.1	0.181299	0.202422	0.895645	0.374209	0.663325
TG.20.1_32.3	-0.0855741	0.0950723	-0.900096	0.374794	0.663325
Choline	-0.57891	0.653394	-0.886005	0.378985	0.668091
DCA	0.0449871	0.0526146	0.85503	0.395775	0.673723
CE.16.1	27.8284	32.4482	0.857627	0.39435	0.673723
PC.aa.C42.6	-0.0240416	0.0279733	-0.859448	0.393352	0.673723
PC.ae.C34.0	0.146042	0.167974	0.86943	0.387912	0.673723
PC.ae.C38.6	-0.30579	0.353476	-0.865094	0.39027	0.673723
TG.16.0_38.2	0.624778	0.72688	0.859534	0.393305	0.673723
TG.18.0_36.3	1.95297	2.26515	0.862182	0.391857	0.673723
TG.18.3_30.0	0.182698	0.209255	0.873089	0.386154	0.673723
TG.22.6_32.0	0.481067	0.555972	0.865273	0.390172	0.673723
TG.18.1_36.1	3.5506	4.17601	0.850236	0.398414	0.675637
Kynurenine	0.0830151	0.0991362	0.837384	0.405542	0.679969
t4.OH.Pro	-0.500118	0.594269	-0.841568	0.403213	0.679969
PC.aa.C30.0	0.342189	0.407419	0.839894	0.404144	0.679969
PC.aa.C40.3	0.019568	0.0236059	0.828945	0.410265	0.682754
TG.20.0_32.4	0.12605	0.151731	0.830745	0.409776	0.682754
TG.20.1_34.0	0.125567	0.151883	0.826737	0.412164	0.683364
TG.18.2_30.1	0.906064	1.11919	0.809573	0.421233	0.695814
PC.ae.C40.4	0.0985225	0.122397	0.804943	0.42388	0.697604
TG.22.5_32.1	0.209488	0.261147	0.802187	0.425509	0.697709
TG.18.1_34.3	3.69655	4.64306	0.796145	0.428938	0.700755
PC.ae.C44.5	-0.0686822	0.0874417	-0.785463	0.435126	0.703139
TG.18.1_36.5	-0.557224	0.708421	-0.786572	0.434529	0.703139
TG.20.1_32.2	0.114044	0.144637	0.78849	0.433858	0.703139
CE.17.0	0.810862	1.03724	0.781748	0.437291	0.703577
TG.18.0_36.2	1.32894	1.70466	0.779588	0.438552	0.703577
Phe	1.39512	1.8397	0.75834	0.451075	0.711603
Creatinine	-1.65947	2.16746	-0.765628	0.446756	0.711603
GCA	0.0420745	0.0563037	0.747278	0.457676	0.711603
PC.ae.C38.2	0.0989939	0.133493	0.741565	0.461106	0.711603
TG.16.0_40.7	0.446895	0.596237	0.749526	0.45633	0.711603
TG.16.1_32.2	0.468089	0.621127	0.753612	0.453935	0.711603
TG.18.0_32.0	0.228365	0.303784	0.751735	0.45501	0.711603
TG.18.2_34.4	-0.172829	0.22704	-0.761227	0.449503	0.711603
TG.18.2_36.0	0.227151	0.304851	0.745123	0.458968	0.711603
TG.18.3_34.0	0.199379	0.268838	0.741634	0.461065	0.711603
TG.22.4_32.2	0.141008	0.188195	0.749266	0.458311	0.711603
TG.16.1_36.2	2.62845	3.56053	0.738219	0.463123	0.712251
SDMA	-0.0125257	0.0175906	-0.71207	0.47905	0.71446
DG.18.1_20.1	0.105985	0.149522	0.708824	0.481375	0.71446
PC.aa.C28.1	-0.13324	0.18445	-0.722365	0.472743	0.71446
PC.ae.C32.2	-0.0299525	0.0416975	-0.718327	0.475211	0.71446
SM.C16.1	-0.584704	0.827341	-0.706727	0.482342	0.71446
TG.14.0_36.4	0.917914	1.26231	0.727169	0.469816	0.71446
TG.16.0_34.4	0.306948	0.42173	0.72783	0.469414	0.71446
TG.18.1_28.1	0.268082	0.372179	0.720304	0.474135	0.71446
TG.18.1_38.6	0.374834	0.532136	0.704395	0.483783	0.71446
TG.18.2_36.2	6.84122	9.64747	0.70912	0.480866	0.71446
TG.20.0_32.3	0.105017	0.147404	0.712445	0.479436	0.71446
TG.20.4_34.3	0.210547	0.295662	0.712122	0.479018	0.71446
lysoPC.a.C20.3	0.0617428	0.0899162	0.686671	0.49481	0.728334
TG.16.1_34.3	0.591592	0.869541	0.680349	0.498776	0.731757
TG.18.0_36.1	0.258402	0.38194	0.676551	0.501167	0.732854
PC.aa.C40.6	-1.03464	1.5389	-0.672322	0.503837	0.734351
Ind.SO4	-0.171808	0.257815	-0.6664	0.507589	0.735762
TG.20.5_34.1	-0.146892	0.220587	-0.665917	0.508104	0.735762
Cer.d18.1.24.0	-0.0783918	0.120256	-0.651873	0.516854	0.738206
CE.18.0	-0.528816	0.804457	-0.657358	0.513345	0.738206
PC.ae.C42.1	-0.0149182	0.0229518	-0.64998	0.518068	0.738206
TG.18.1_36.3	10.9772	16.6341	0.659921	0.51171	0.738206
TG.20.1_34.1	0.398732	0.612011	0.651511	0.517086	0.738206
PC.ae.C38.4	0.518538	0.803782	0.645122	0.521191	0.74029
Cys	-2.12656	3.45858	-0.614865	0.540858	0.741636
Thr	8.03926	12.7211	0.631964	0.529697	0.741636
beta.Ala	0.279426	0.450249	0.620604	0.537099	0.741636
Cer.d16.1.18.0	0.0496323	0.0781572	0.635031	0.529923	0.741636
Cer.d18.1.16.0	0.0134061	0.0220518	0.607938	0.545414	0.741636
CE.15.1	0.175056	0.280965	0.623053	0.5367	0.741636
PC.aa.C32.3	0.0254438	0.0400143	0.635868	0.527166	0.741636
PC.aa.C34.4	0.169711	0.279161	0.607932	0.545418	0.741636
PC.aa.C40.4	0.208138	0.340411	0.611432	0.543114	0.741636
PC.ae.C44.4	0.0154826	0.0250048	0.619183	0.538028	0.741636
X3.IPA	0.747712	1.19625	0.625047	0.534234	0.741636
TG.18.1_33.3	0.102642	0.166612	0.616056	0.540652	0.741636
TG.18.3_36.2	-0.446288	0.705609	-0.632486	0.529358	0.741636
TG.20.4_35.3	-0.0609994	0.0986703	-0.618214	0.540326	0.741636
TrpBetaine	-0.0982848	0.163261	-0.602012	0.549327	0.74468
HexCer.d18.1.22.0	-0.166225	0.27902	-0.595746	0.553479	0.745776
TG.20.4_36.4	0.323985	0.542263	0.597467	0.552371	0.745776
TG.14.0_35.1	0.090779	0.156401	0.580423	0.564136	0.75557
TG.18.3_36.3	-0.420067	0.724452	-0.57984	0.56409	0.75557
GDCA	0.0751391	0.132053	0.569008	0.571374	0.762972
PC.aa.C32.2	0.362588	0.644861	0.562273	0.575925	0.766754
SM..OH..C22.1	0.300008	0.539207	0.556387	0.579917	0.769771
TG.16.1_36.4	0.88282	1.63762	0.539086	0.591727	0.783117
PC.ae.C40.6	-0.135177	0.252853	-0.534606	0.594804	0.784859
C0	-0.273205	0.530689	-0.514812	0.608486	0.798498
Cer.d18.1.25.0	0.0197438	0.0391258	0.504623	0.615613	0.798498
CE.22.0	-0.071181	0.140745	-0.505746	0.615882	0.798498
lysoPC.a.C16.0	-2.01191	3.96832	-0.506992	0.61393	0.798498
HexCer.d18.1.23.0	-0.071268	0.139418	-0.511183	0.61101	0.798498
TG.18.3_34.1	1.00164	1.96296	0.510271	0.611645	0.798498
TG.20.3_36.4	0.0597384	0.119953	0.498015	0.620235	0.801811
PC.ae.C36.4	-0.469778	0.967394	-0.485612	0.628927	0.808361
SM.C24.1	0.945038	1.94145	0.486769	0.628111	0.808361
Gly	5.39523	11.4828	0.469854	0.640082	0.811013
CE.18.2	-84.2428	178.676	-0.471483	0.638925	0.811013
PC.ae.C30.2	0.00310275	0.00657666	0.471782	0.638765	0.811013
HexCer.d18.1.24.1	0.147993	0.31401	0.4713	0.639054	0.811013
TG.18.2_34.3	1.38288	2.88844	0.478765	0.633763	0.811013
Arg	-1.63948	3.57409	-0.458712	0.64802	0.815151
Taurine	2.85793	6.29976	0.453656	0.651635	0.815151
PC.aa.C34.2	10.833	23.8211	0.454764	0.650842	0.815151
TG.18.1_30.2	0.280969	0.615675	0.45636	0.649752	0.815151
TG.20.4_36.5	0.0791961	0.174722	0.453269	0.652486	0.815151
PC.aa.C36.0	-0.0601824	0.134625	-0.447038	0.656381	0.817726
PC.aa.C36.6	-0.0430707	0.0987173	-0.436303	0.664108	0.825048
TG.16.0_38.7	0.0591874	0.137819	0.429458	0.669268	0.829148
PC.ae.C36.2	0.393543	0.931513	0.422477	0.674115	0.83054
TG.18.3_32.1	0.200495	0.474438	0.422594	0.67403	0.83054
DG.16.1_18.2	0.048202	0.114798	0.419885	0.676443	0.831112
PC.aa.C42.4	0.00600148	0.0147311	0.407401	0.685094	0.835039
TG.18.0_36.4	0.490241	1.20399	0.40718	0.685256	0.835039
TG.20.3_32.2	0.0662707	0.160747	0.412267	0.681906	0.835039
PC.ae.C32.1	0.0581492	0.14443	0.402611	0.688597	0.836824
CE.16.0	-5.2508	13.1926	-0.398011	0.691968	0.838635
HCys	0.243679	0.672142	0.362542	0.718161	0.859825
PC.aa.C42.1	0.00571273	0.0157803	0.362017	0.718551	0.859825
HexCer.d18.1.24.0	-0.0467684	0.129448	-0.36129	0.719091	0.859825
TG.18.1_36.4	2.46546	6.72211	0.366769	0.715021	0.859825
TG.18.2_36.3	3.84854	10.6043	0.362924	0.717876	0.859825
TG.16.0_36.5	0.40628	1.14082	0.35613	0.722933	0.862107
SM.C26.1	0.00633178	0.0180506	0.35078	0.726923	0.864554
PC.aa.C38.5	1.04321	3.06835	0.339991	0.734994	0.869516
TG.18.2_35.3	0.0572914	0.168137	0.340742	0.734449	0.869516
PC.ae.C36.0	0.0134493	0.0399635	0.336539	0.737583	0.87027
TG.16.0_36.6	0.0544146	0.163545	0.332718	0.740858	0.871828
TG.18.1_36.6	0.0534658	0.164794	0.324439	0.746859	0.876577
TG.17.2_36.2	0.0188343	0.0599333	0.314255	0.755002	0.883808
TG.18.1_26.0	0.141418	0.46135	0.306531	0.760244	0.885718
TG.20.3_36.5	-0.0258965	0.0843324	-0.307076	0.760605	0.885718
Lys	2.20929	7.46523	0.295945	0.768246	0.88947
TG.17.2_34.2	0.0538236	0.182625	0.294723	0.76981	0.88947
TG.17.2_36.4	-0.035231	0.118377	-0.297617	0.767429	0.88947
TG.18.3_38.5	-0.0456828	0.159129	-0.28708	0.775262	0.893454
TG.17.1_36.4	0.0296774	0.105513	0.281267	0.779473	0.895992
TMAO	0.150248	0.571987	0.262677	0.793657	0.901299
Sarcosine	0.25646	0.980457	0.261571	0.794505	0.901299
CE.14.0	-0.641435	2.42015	-0.265039	0.791844	0.901299
PC.ae.C34.1	0.132987	0.507308	0.262143	0.794067	0.901299
PC.ae.C36.1	0.111868	0.421922	0.265139	0.791768	0.901299
HexCer.d18.2.23.0	0.0278333	0.106909	0.260346	0.796215	0.901299
CE.15.0	0.218859	0.891685	0.245444	0.80695	0.911139
PC.ae.C42.5	0.0221192	0.0939264	0.235495	0.814588	0.91744
DG.O.16.0_18.1	0.0414154	0.191457	0.216317	0.82984	0.929922
TG.18.2_38.6	0.0855711	0.391916	0.21834	0.82787	0.929922
lysoPC.a.C17.0	-0.0133674	0.0658681	-0.202942	0.839835	0.938763
SM.C16.0	-0.886231	4.43665	-0.199752	0.842318	0.939184
Asn	-0.605019	3.25726	-0.185745	0.853242	0.945001
Cystine	-0.229483	1.28436	-0.178675	0.858766	0.945001
CE.17.1	0.532957	3.0148	0.17678	0.860248	0.945001
DG.18.1_20.3	0.0231362	0.122281	0.189204	0.850995	0.945001
PC.aa.C42.0	0.00512166	0.0288827	0.177326	0.859821	0.945001
HexCer.d18.1.20.0	0.00709953	0.0397501	0.178604	0.858917	0.945001
Cer.d18.1.22.0	0.00795646	0.0461457	0.172421	0.86366	0.946418
PC.ae.C44.3	-0.00281117	0.0173715	-0.161826	0.87196	0.947374
SM..OH..C14.1	0.0538759	0.323541	0.166519	0.868282	0.947374
TG.18.3_34.2	0.192763	1.20128	0.160464	0.873029	0.947374
TG.18.3_36.1	-0.0334573	0.204092	-0.163933	0.870309	0.947374
lysoPC.a.C16.1	0.0158031	0.105495	0.1498	0.881401	0.950038
DHEAS	-0.0804924	0.539498	-0.149199	0.881873	0.950038
TG.18.1_34.4	-0.0508598	0.337335	-0.150769	0.880639	0.950038
Orn	-0.350223	2.46232	-0.142233	0.88735	0.953157
TG.17.1_34.3	-0.0220175	0.156997	-0.140242	0.889044	0.953157
TG.20.5_36.2	-0.0205198	0.160126	-0.128147	0.898518	0.961004
X3.Met.His	-0.104077	0.925344	-0.112474	0.910805	0.96379
Cer.d18.1.23.0	0.00638115	0.062044	0.102849	0.91841	0.96379
lysoPC.a.C20.4	0.0309372	0.258377	0.119737	0.905072	0.96379
PC.aa.C34.1	-1.48075	12.5882	-0.11763	0.906735	0.96379
TG.14.0_38.4	0.0200746	0.186898	0.10741	0.914841	0.96379
TG.16.0_28.2	0.030463	0.289099	0.105372	0.916471	0.96379
TG.16.1_38.3	0.0155345	0.147213	0.105523	0.916318	0.96379
TG.18.1_32.3	0.0367594	0.325898	0.112794	0.910552	0.96379
GLCAS	0.00409206	0.043484	0.094105	0.925324	0.968767
TG.20.1_34.3	0.0128863	0.15878	0.0811577	0.935617	0.974965
TG.22.6_34.2	-0.100536	1.23339	-0.0815113	0.935294	0.974965
PC.aa.C42.5	-0.0015875	0.0222325	-0.0714046	0.943302	0.979164
SM.C24.0	0.0503293	0.714071	0.0704822	0.944037	0.979164
PC.ae.C40.5	-0.0112554	0.179196	-0.0628107	0.950116	0.980907
TG.20.2_34.3	-0.00877402	0.138179	-0.0634977	0.949585	0.980907
PC.ae.C42.4	0.00287178	0.0499729	0.0574668	0.954355	0.980992
Hex2Cer.d18.1.14.0	-0.00480448	0.0908021	-0.0529116	0.958047	0.980992
TG.16.0_40.8	0.016827	0.30126	0.0558553	0.955634	0.980992
TG.22.6_34.1	0.0826896	1.60196	0.0516177	0.958997	0.980992
PC.ae.C44.6	-0.00302112	0.0710511	-0.0425204	0.966218	0.984532
SM..OH..C22.2	-0.0182651	0.438044	-0.041697	0.966872	0.984532
TG.18.3_35.2	0.00649082	0.171231	0.0379068	0.96999	0.985457
Hex2Cer.d18.1.16.0	0.00516051	0.193272	0.0267008	0.978783	0.99213
TG.22.6_32.1	-0.00754028	0.343473	-0.0219531	0.982557	0.993697
TG.18.2_36.4	-0.0874517	5.11231	-0.0171061	0.986406	0.995333
TG.20.4_33.2	-0.00198901	0.144865	-0.0137301	0.989098	0.995796
X1.Met.His	4.26963e-05	0.112175	0.000380621	0.999698	0.999698
HexCer.d18.1.16.0	0.00029687	0.0984642	0.003015	0.997604	0.999698
TG.20.5_36.3	0.000668402	0.15294	0.00437035	0.996528	0.999698
C3	0	0	NA	NA	NA
BABA	0	0	NA	NA	NA
GLCA	0	0	NA	NA	NA
TLCA	0	0	NA	NA	NA
Cer.d16.1.23.0	0	0	NA	NA	NA
Cer.d16.1.24.0	0	0	NA	NA	NA
Cer.d18.1.18.0	0	0	NA	NA	NA
Cer.d18.1.26.0	0	0	NA	NA	NA
Cer.d18.2.16.0	0	0	NA	NA	NA
Cer.d18.2.20.0	0	0	NA	NA	NA
Cer.d18.2.22.0	0	0	NA	NA	NA
Cer.d18.2.23.0	0	0	NA	NA	NA
Cer.d18.2.24.1	0	0	NA	NA	NA
Cer.d18.0.22.0	0	0	NA	NA	NA
EPA	0	0	NA	NA	NA
PC.aa.C42.2	0	0	NA	NA	NA
Hex2Cer.d18.1.18.0	0	0	NA	NA	NA
Hex2Cer.d18.1.20.0	0	0	NA	NA	NA
Hex2Cer.d18.1.22.0	0	0	NA	NA	NA
Hex2Cer.d18.1.24.0	0	0	NA	NA	NA
Hex2Cer.d18.1.24.1	0	0	NA	NA	NA
Hex3Cer.d18.1.24.1	0	0	NA	NA	NA
Hex3Cer.d18.1.26.1	0	0	NA	NA	NA
HexCer.d16.1.22.0	0	0	NA	NA	NA
HexCer.d18.1.18.0	0	0	NA	NA	NA
HexCer.d18.1.18.1	0	0	NA	NA	NA
Cortisone	0	0	NA	NA	NA
TG.17.1_38.5	0	0	NA	NA	NA
TG.17.1_38.6	0	0	NA	NA	NA
TG.18.0_38.7	0	0	NA	NA	NA

## Sheet: Supplementary Table S5
Table S5. Metabolites differentiating controls vs DM (GDM+T2DM)
Metabolite	Estimate	Standard Error	t.value	Nominal p value	FDR p value
Glu	15.7889	3.78539	4.171	9.30871e-05	0.0415169
PC.ae.C34.3	-1.5121	0.417441	-3.62231	0.000578409	0.128985
Ile	10.909	3.32141	3.28445	0.00165938	0.246694
Asp	1.32587	0.453025	2.92671	0.00473739	0.285334
Leu	14.8074	5.67517	2.60916	0.0112874	0.285334
Val	23.4702	8.9495	2.62252	0.0108961	0.285334
ProBetaine	-2.5339	0.963882	-2.62885	0.010751	0.285334
AconAcid	0.252097	0.0942202	2.67562	0.00946056	0.285334
DG.16.0_18.1	1.7106	0.638438	2.67936	0.00939948	0.285334
DG.16.0_18.2	1.09744	0.387276	2.83375	0.00614734	0.285334
AA	0.400704	0.128858	3.10965	0.00279564	0.285334
PC.aa.C40.2	-0.0300619	0.0113625	-2.64571	0.0102464	0.285334
PC.ae.C42.2	-0.0556546	0.0230579	-2.41369	0.0186641	0.285334
TG.16.0_34.0	8.79562	3.40021	2.58679	0.0119709	0.285334
TG.16.0_34.1	78.6836	27.1979	2.89301	0.00520981	0.285334
TG.16.0_34.2	65.532	22.7899	2.87548	0.00547229	0.285334
TG.16.0_35.1	1.79139	0.710778	2.52032	0.0142295	0.285334
TG.16.0_35.2	2.13303	0.896093	2.38037	0.0202843	0.285334
TG.16.0_36.2	85.9937	35.3715	2.43116	0.0178617	0.285334
TG.17.0_34.1	1.42571	0.588456	2.4228	0.0182418	0.285334
TG.17.1_34.1	1.28956	0.51338	2.5119	0.0145416	0.285334
TG.18.0_34.2	4.5607	1.84192	2.47606	0.0159397	0.285334
TG.18.1_31.0	1.87948	0.766326	2.45258	0.0169202	0.285334
TG.18.1_32.0	44.7257	16.4935	2.71171	0.00858561	0.285334
TG.18.1_33.1	3.14603	1.32383	2.37645	0.0204825	0.285334
TG.18.1_34.1	133.498	52.6862	2.53383	0.0137412	0.285334
TG.18.2_32.0	27.6807	10.3297	2.67972	0.00935709	0.285334
TG.18.2_33.0	1.1185	0.440465	2.53936	0.0135462	0.285334
TG.18.2_33.1	1.92173	0.724294	2.65325	0.0100428	0.285334
TG.18.2_34.0	10.491	4.43033	2.36799	0.0209174	0.285334
TG.18.2_34.1	80.419	34.0146	2.36425	0.0211121	0.285334
TG.20.0_34.1	0.32653	0.136613	2.39017	0.0198927	0.285334
TG.20.4_34.1	5.58915	2.27927	2.45217	0.0169378	0.285334
TG.16.0_33.1	2.33374	0.997397	2.33983	0.0224239	0.285745
TG.16.0_36.3	94.6606	40.2791	2.35012	0.0218626	0.285745
Cer.d18.1.20.0	0.0307503	0.0136398	2.25446	0.0277694	0.290189
Cer.d18.2.24.0	-0.0608005	0.0286415	-2.12281	0.0377055	0.290189
CE.20.5	-9.42	4.34681	-2.16711	0.033955	0.290189
DG.18.1_18.1	1.02487	0.474205	2.16123	0.0344251	0.290189
DG.18.2_20.4	-0.281864	0.125529	-2.24541	0.0306391	0.290189
FA.14.0	8.93563	4.1006	2.1791	0.0365661	0.290189
PC.ae.C36.3	-0.770816	0.359055	-2.14679	0.0356055	0.290189
PC.ae.C42.3	-0.0905832	0.0395499	-2.29035	0.025306	0.290189
SM.C26.0	0.0178525	0.0082579	2.16187	0.034374	0.290189
TG.16.0_32.0	6.03662	2.82121	2.13973	0.0361953	0.290189
TG.16.0_35.3	0.83817	0.370777	2.26058	0.0271943	0.290189
TG.16.0_37.3	0.401703	0.174495	2.30208	0.0246474	0.290189
TG.16.0_38.5	2.87545	1.3028	2.20713	0.0308982	0.290189
TG.17.0_34.3	0.253871	0.118133	2.14902	0.0356766	0.290189
TG.17.0_36.3	1.20755	0.560157	2.15573	0.0348704	0.290189
TG.18.0_38.6	0.29302	0.136116	2.15272	0.0351775	0.290189
TG.18.1_33.0	1.60455	0.713202	2.24978	0.0279093	0.290189
TG.18.1_33.2	1.17723	0.530774	2.21794	0.030115	0.290189
TG.18.1_34.2	83.286	36.4243	2.28655	0.0255403	0.290189
TG.20.4_32.0	2.32573	1.08317	2.14714	0.0355764	0.290189
TG.20.4_34.0	0.795888	0.358873	2.21774	0.0301293	0.290189
TG.20.4_36.2	2.14201	0.987468	2.16919	0.0337893	0.290189
TG.22.5_32.0	0.858815	0.40477	2.12173	0.0377375	0.290189
PC.aa.C36.5	-2.09967	0.99407	-2.1122	0.0385774	0.291619
TG.17.0_34.2	0.989615	0.474361	2.08621	0.0409501	0.304395
TG.18.2_35.1	1.07153	0.517299	2.0714	0.0423578	0.309698
TG.17.1_34.2	0.745001	0.360981	2.06382	0.0430942	0.31
TG.18.3_38.6	-0.298099	0.142634	-2.08996	0.043954	0.311166
Cit	-2.29594	1.14303	-2.00864	0.0493206	0.323485
lysoPC.a.C18.2	-1.72108	0.858154	-2.00556	0.0491347	0.323485
TG.16.1_34.1	14.1928	7.00027	2.02747	0.046783	0.323485
TG.18.1_35.2	1.59469	0.793309	2.01018	0.0486308	0.323485
TG.22.4_32.0	0.372146	0.184019	2.02233	0.0474622	0.323485
H1	774.295	390.15	1.98461	0.0514785	0.327992
TG.20.4_30.0	0.587597	0.295137	1.99093	0.0510489	0.327992
TG.16.0_33.2	0.966492	0.490107	1.972	0.0529342	0.332516
Lac	491.635	251.459	1.95513	0.0549381	0.340311
Betaine	-2.08831	1.09566	-1.90598	0.0611461	0.343004
Met.SO	0.238159	0.123087	1.93488	0.0579728	0.343004
HipAcid	-1.52495	0.803182	-1.89864	0.0631672	0.343004
PC.aa.C36.2	-18.2288	9.51464	-1.91587	0.0598508	0.343004
PC.ae.C34.2	-1.24023	0.657595	-1.88601	0.0638326	0.343004
Hex3Cer.d18.1.16.0	-0.184235	0.0958513	-1.92209	0.060668	0.343004
TG.14.0_35.2	0.246557	0.130161	1.89425	0.0630974	0.343004
TG.18.1_32.1	21.7768	11.5096	1.89205	0.0630102	0.343004
TG.18.1_36.2	27.9803	14.8275	1.88706	0.0636896	0.343004
TG.18.2_31.0	0.803363	0.425368	1.88863	0.0636213	0.343004
TG.20.3_34.0	0.249008	0.129714	1.91967	0.0595036	0.343004
GCDCA	0.234363	0.1271	1.84393	0.0698231	0.344737
TCA	-0.0495192	0.0270254	-1.83232	0.0717065	0.344737
lysoPC.a.C18.1	-0.860353	0.471459	-1.82487	0.072688	0.344737
PC.aa.C38.0	-0.253219	0.135702	-1.86599	0.0666258	0.344737
PC.ae.C38.5	-1.34973	0.738906	-1.82666	0.0724156	0.344737
TG.16.0_36.4	31.0717	16.633	1.86807	0.066331	0.344737
TG.16.0_38.4	2.71378	1.46969	1.8465	0.0694438	0.344737
TG.16.1_28.0	0.446782	0.244289	1.82891	0.0732634	0.344737
TG.16.1_32.0	3.7628	2.02755	1.85584	0.0680819	0.344737
TG.16.1_34.0	1.64641	0.892791	1.84411	0.0697965	0.344737
TG.18.2_34.2	48.0979	26.4269	1.82003	0.0734304	0.344737
TG.22.4_34.2	0.690295	0.374693	1.8423	0.0700649	0.344737
C2	0.472498	0.264437	1.78681	0.0787044	0.34872
PC.ae.C40.1	-0.105232	0.0583718	-1.80279	0.0761293	0.34872
TG.16.0_34.3	9.48532	5.28686	1.79413	0.0775161	0.34872
TG.17.0_32.1	0.318294	0.177557	1.79264	0.0779897	0.34872
TG.18.2_32.1	11.7105	6.55981	1.78518	0.0789703	0.34872
TG.22.5_34.2	1.43632	0.802516	1.78977	0.0782217	0.34872
Ser	7.48461	4.22471	1.77163	0.0812172	0.351176
TMCA	-0.0203472	0.0114665	-1.7745	0.0809702	0.351176
TG.18.1_36.0	0.639549	0.361719	1.76808	0.0818885	0.351176
TG.18.1_36.1	7.13566	4.06426	1.75571	0.0839229	0.356472
Trp	4.2113	2.41002	1.74742	0.0853614	0.356993
DG.18.1_18.3	-0.230724	0.130331	-1.77029	0.0856463	0.356993
Hypoxanthine	0.334968	0.194848	1.71912	0.0904253	0.364088
TG.16.0_32.1	14.2276	8.23137	1.72846	0.0887279	0.364088
TG.17.1_36.3	0.356785	0.206666	1.72639	0.0891021	0.364088
TG.20.3_32.0	0.721194	0.420423	1.7154	0.0911097	0.364088
TG.20.4_34.2	3.62493	2.11531	1.71367	0.0914303	0.364088
TG.18.0_36.2	2.82391	1.66221	1.69889	0.0941966	0.371785
Met	1.80053	1.10268	1.63287	0.107406	0.381092
TCDCA	-0.0512311	0.0313364	-1.63487	0.106985	0.381092
DG.18.1_18.2	1.95476	1.19073	1.64165	0.105569	0.381092
PC.aa.C36.1	-2.55276	1.52847	-1.67014	0.0997758	0.381092
TG.16.0_38.6	1.2853	0.787725	1.63166	0.107663	0.381092
TG.16.0_40.6	0.982404	0.585961	1.67657	0.0985052	0.381092
TG.16.1_33.1	0.354846	0.215777	1.64451	0.105133	0.381092
TG.16.1_34.2	7.62676	4.66801	1.63384	0.107204	0.381092
TG.17.0_36.4	0.364967	0.218534	1.67006	0.0998684	0.381092
TG.18.1_38.5	1.07875	0.654761	1.64754	0.104349	0.381092
TG.18.2_33.2	0.542379	0.329711	1.64501	0.104871	0.381092
TG.20.1_34.2	0.698615	0.42393	1.64795	0.104264	0.381092
TG.20.3_34.1	1.50099	0.909722	1.64994	0.103854	0.381092
TG.18.2_36.1	4.59348	2.82525	1.62587	0.108893	0.382411
TG.18.2_35.2	0.807982	0.499481	1.61764	0.110658	0.382584
TG.18.2_38.4	0.817746	0.50451	1.62087	0.109963	0.382584
TG.18.0_32.2	0.382623	0.237214	1.61298	0.111669	0.383109
GUDCA	0.0101237	0.00632019	1.60181	0.114201	0.383237
TG.18.0_36.3	3.46429	2.166	1.5994	0.114658	0.383237
TG.20.2_34.1	1.09251	0.684007	1.59722	0.115143	0.383237
TG.20.4_36.3	1.43148	0.894997	1.59942	0.114652	0.383237
PC.aa.C42.6	-0.0425834	0.0267393	-1.59254	0.116191	0.383304
X3.IAA	-0.321176	0.203031	-1.58191	0.118601	0.383304
TG.20.3_34.2	1.16644	0.734921	1.58717	0.117403	0.383304
TG.20.4_32.1	1.16366	0.735357	1.58244	0.118479	0.383304
Pro	16.9031	10.7524	1.57203	0.120874	0.385989
Cer.d16.1.22.0	-0.0771918	0.0487953	-1.58195	0.121162	0.385989
Ala	34.9484	22.483	1.55444	0.125012	0.392115
ADMA	0.0261555	0.0169364	1.54434	0.127436	0.392115
TG.16.0_38.3	1.95303	1.26479	1.54416	0.127481	0.392115
TG.17.2_36.3	0.217749	0.139383	1.56224	0.125737	0.392115
TG.20.2_32.0	0.378348	0.24313	1.55615	0.124603	0.392115
DG.18.2_20.0	0.128242	0.0827078	1.55055	0.130006	0.39356
PC.ae.C38.0	-0.15789	0.103491	-1.52565	0.132025	0.39356
Cortisol	-0.0620524	0.040898	-1.51725	0.134128	0.39356
TG.18.3_33.2	-0.175122	0.113571	-1.54196	0.131594	0.39356
TG.20.3_36.3	0.325064	0.214131	1.51806	0.133923	0.39356
TG.20.5_34.2	-0.264396	0.173277	-1.52586	0.132575	0.39356
TG.22.5_34.1	1.41215	0.923622	1.52893	0.13121	0.39356
HexCer.d18.2.24.0	-0.177781	0.118207	-1.50398	0.138207	0.402877
TG.16.0_38.1	0.23425	0.156696	1.49493	0.140173	0.403338
TG.16.1_36.1	0.903625	0.603767	1.49665	0.139401	0.403338
TG.18.1_35.3	0.324785	0.21844	1.48684	0.142045	0.406103
Tyr	3.30311	2.24363	1.47221	0.145864	0.407656
GDCA	0.189026	0.128571	1.47021	0.146405	0.407656
PC.ae.C32.2	-0.058607	0.0399387	-1.46742	0.147158	0.407656
TG.14.0_38.5	0.241049	0.163687	1.47262	0.146552	0.407656
TG.16.0_32.2	5.40349	3.66251	1.47535	0.14502	0.407656
PC.aa.C34.3	-1.68665	1.15315	-1.46264	0.148459	0.40872
TG.22.6_34.3	-0.249482	0.17205	-1.45005	0.152524	0.417336
CE.20.1	0.328085	0.226747	1.44692	0.155521	0.41782
DG.18.1_20.2	-0.135575	0.0944689	-1.43513	0.158322	0.41782
Cer.d18.0.24.1	0.181752	0.1254	1.44937	0.15589	0.41782
PC.aa.C36.4	24.2289	16.8338	1.4393	0.15494	0.41782
PC.ae.C42.1	-0.0315377	0.0220538	-1.43004	0.157571	0.41782
SM..OH..C24.1	0.0707827	0.0495096	1.42968	0.157674	0.41782
PC.ae.C38.1	0.177679	0.124903	1.42254	0.160841	0.421972
TG.14.0_34.1	5.94485	4.2032	1.41436	0.162102	0.422793
TDCA	-0.0461005	0.0332634	-1.38593	0.170656	0.426476
CE.20.3	5.73221	4.1133	1.39358	0.168265	0.426476
PC.aa.C38.6	-8.08712	5.761	-1.40377	0.165221	0.426476
PC.aa.C40.6	-2.03631	1.46959	-1.38563	0.17067	0.426476
PC.ae.C36.5	-0.864535	0.624775	-1.38375	0.171241	0.426476
PC.ae.C38.6	-0.466898	0.333031	-1.40196	0.165757	0.426476
TG.14.0_34.0	0.715099	0.516825	1.38364	0.171277	0.426476
TG.18.1_30.0	6.06887	4.40589	1.37744	0.173174	0.426476
TG.18.1_36.3	21.9896	15.8993	1.38306	0.171453	0.426476
TG.18.2_36.0	0.397425	0.289109	1.37465	0.174033	0.426476
TG.18.2_36.2	12.6571	9.17869	1.37896	0.172706	0.426476
TG.14.0_34.2	3.97172	2.91724	1.36146	0.178141	0.434157
TG.18.0_34.3	0.392016	0.29142	1.3452	0.183384	0.444508
p.Cresol.SO4	-1.70645	1.27861	-1.33461	0.186732	0.450176
DG.18.2_18.2	1.08189	0.815956	1.32592	0.18958	0.454585
GCA	0.0701036	0.0531817	1.31819	0.192139	0.454933
SM.C22.3	0.150958	0.114688	1.31625	0.192786	0.454933
TG.20.3_32.1	0.380171	0.288317	1.31859	0.192157	0.454933
Taurine	8.00869	6.10619	1.31157	0.194351	0.456214
AABA	1.55887	1.20378	1.29498	0.19998	0.466134
TG.18.2_30.0	3.51781	2.72071	1.29298	0.200668	0.466134
CE.20.4	57.7201	45.1145	1.27941	0.20537	0.474587
TG.18.0_36.1	0.459147	0.361407	1.27044	0.208527	0.479397
TG.18.2_38.5	0.605645	0.478756	1.26504	0.210443	0.481322
PC.aa.C38.1	-0.352046	0.279342	-1.26027	0.213093	0.484895
His	4.56914	3.70499	1.23324	0.221996	0.485344
beta.Ala	0.527908	0.426801	1.23689	0.220646	0.485344
GABA	-0.00950812	0.00764842	-1.24315	0.218348	0.485344
PC.aa.C28.1	-0.214709	0.173642	-1.2365	0.220791	0.485344
SM.C16.1	-0.97548	0.780247	-1.25022	0.215771	0.485344
TG.16.0_38.2	0.841624	0.679667	1.23829	0.220132	0.485344
TG.18.0_32.1	0.764906	0.610645	1.25262	0.214902	0.485344
TG.18.0_36.5	-0.136174	0.110161	-1.23614	0.221225	0.485344
DG.O.14.0_18.2	0.154134	0.126214	1.22121	0.228365	0.488445
FA.18.1	19.1869	15.597	1.23017	0.225819	0.488445
PC.aa.C36.6	-0.115312	0.0949194	-1.21484	0.22889	0.488445
TG.18.3_32.0	0.77528	0.637048	1.21699	0.228077	0.488445
TG.20.1_34.1	0.705605	0.578207	1.22033	0.226816	0.488445
CDCA	0.232426	0.19281	1.20547	0.233279	0.495441
FA.18.2	8.10003	6.74952	1.20009	0.236675	0.495787
TG.16.1_36.5	-0.153891	0.128714	-1.1956	0.236332	0.495787
TG.18.1_32.2	3.84411	3.21878	1.19428	0.236777	0.495787
TG.18.0_32.0	0.336174	0.284726	1.18069	0.242095	0.503064
TG.20.3_34.3	0.160442	0.135878	1.18078	0.242508	0.503064
TG.20.4_32.2	0.239425	0.20359	1.17602	0.244158	0.504141
TG.16.1_36.3	4.25449	3.64453	1.16736	0.247395	0.506138
TG.20.0_32.4	0.164291	0.140495	1.16938	0.247295	0.506138
PC.ae.C40.6	-0.278902	0.239963	-1.16227	0.249442	0.507996
DG.16.0_16.1	-0.144034	0.123752	-1.16389	0.252815	0.512526
TG.16.1_32.1	2.22524	1.93624	1.14926	0.254726	0.512902
TG.18.0_30.0	0.192122	0.167218	1.14893	0.255301	0.512902
HexCer.d18.2.22.0	-0.163428	0.142464	-1.14716	0.257003	0.514006
TG.14.0_36.2	3.06098	2.68806	1.13873	0.25906	0.515807
TG.18.3_34.0	0.285653	0.251602	1.13534	0.260468	0.516305
t4.OH.Pro	-0.625931	0.554088	-1.12966	0.262836	0.518694
CE.18.3	-8.83137	7.8758	-1.12133	0.266337	0.523288
TG.20.2_34.2	0.592762	0.530429	1.11751	0.267952	0.524152
DCA	0.0537883	0.0490037	1.09764	0.276476	0.52922
CE.22.6	-5.90525	5.35728	-1.10228	0.274466	0.52922
TG.18.3_34.3	-0.181621	0.165186	-1.09949	0.275805	0.52922
TG.20.1_32.2	0.150512	0.136402	1.10344	0.274641	0.52922
TG.22.5_34.3	0.108554	0.0980232	1.10743	0.272603	0.52922
TG.18.1_34.3	4.68256	4.3292	1.08162	0.283479	0.540307
DG.18.1_20.0	-0.0899167	0.0836527	-1.07488	0.288423	0.542472
PC.aa.C36.0	-0.13661	0.127755	-1.06931	0.288948	0.542472
SM.C20.2	0.0501097	0.0465948	1.07543	0.286218	0.542472
TG.17.1_32.1	0.183779	0.171963	1.06871	0.28948	0.542472
Creatinine	-2.15179	2.0218	-1.0643	0.291193	0.543199
HexCer.d18.1.22.0	-0.277569	0.262073	-1.05913	0.293522	0.543199
TG.20.2_32.1	0.211581	0.199414	1.06101	0.292671	0.543199
lysoPC.a.C18.0	-0.707087	0.672868	-1.05085	0.297277	0.547874
lysoPC.a.C20.3	0.0875914	0.0840415	1.04224	0.301222	0.551864
TG.16.1_36.2	3.45709	3.32179	1.04073	0.301917	0.551864
SDMA	-0.0169697	0.0164214	-1.03339	0.30531	0.555788
Gln	19.8386	19.2838	1.02877	0.307458	0.557424
HArg	-0.737574	0.723196	-1.01988	0.311625	0.558035
Cer.d18.0.24.0	0.143626	0.140054	1.0255	0.313062	0.558035
DHA	0.0996383	0.0981519	1.01514	0.31386	0.558035
HexCer.d18.1.24.0	-0.124987	0.123171	-1.01474	0.314051	0.558035
TG.18.3_34.1	1.88661	1.8489	1.02039	0.311383	0.558035
TG.16.1_38.4	0.177428	0.175456	1.01124	0.315896	0.559086
TG.18.2_36.5	-0.439593	0.43715	-1.00559	0.318401	0.561292
HexCer.d18.1.23.0	-0.129869	0.131095	-0.990649	0.325588	0.571053
TG.14.0_36.1	0.57948	0.586061	0.98877	0.326499	0.571053
Phe	1.67752	1.71295	0.979317	0.331111	0.576858
CE.17.0	0.915475	0.96494	0.948737	0.346323	0.598125
TG.18.1_38.7	0.135068	0.141693	0.953243	0.344794	0.598125
TG.20.1_32.1	0.138922	0.146722	0.946833	0.347342	0.598125
SM.C18.0	1.0779	1.16116	0.928293	0.356744	0.611952
CE.22.5	0.479067	0.540387	0.886527	0.378653	0.639015
PC.aa.C32.0	0.722828	0.812165	0.890001	0.376799	0.639015
PC.aa.C32.1	1.65347	1.86318	0.887444	0.378163	0.639015
PC.ae.C36.4	-0.800509	0.90618	-0.883389	0.380333	0.639015
TG.16.0_30.2	0.696756	0.790038	0.881928	0.381116	0.639015
TG.20.0_32.3	0.122267	0.138275	0.884232	0.380641	0.639015
C0	-0.434162	0.496315	-0.874773	0.384969	0.641971
TG.16.0_40.7	0.484208	0.554451	0.873311	0.385759	0.641971
TG.18.2_34.4	-0.184652	0.212415	-0.869297	0.388093	0.643455
PC.ae.C30.0	0.0432077	0.0500627	0.863072	0.391593	0.644466
TG.16.1_38.5	0.143596	0.166159	0.864209	0.3907	0.644466
GLCAS	0.0359508	0.0418143	0.859773	0.393123	0.644606
CE.14.1	0.304769	0.362994	0.839599	0.404523	0.660539
TG.18.0_36.4	0.945353	1.12968	0.83683	0.405802	0.660539
SM.C16.0	-3.511	4.21755	-0.832475	0.408237	0.662086
TG.18.1_36.4	5.21829	6.31723	0.826041	0.41185	0.665525
TG.16.0_28.1	0.43499	0.528286	0.823398	0.413597	0.665937
TG.14.0_36.3	2.37427	2.9025	0.818011	0.416386	0.668015
TG.18.2_28.0	0.633397	0.778833	0.813264	0.419082	0.669931
CE.16.1	24.2174	30.1907	0.802147	0.425436	0.675722
TG.18.2_32.2	1.67476	2.09082	0.801009	0.42609	0.675722
TG.18.2_36.3	7.95333	9.9542	0.798992	0.42725	0.675722
HexCer.d18.1.16.0	-0.0755646	0.0950098	-0.795335	0.429359	0.676657
PC.aa.C38.4	4.97635	6.32718	0.786504	0.434475	0.676832
SM.C18.1	0.509155	0.648875	0.784674	0.43554	0.676832
TG.16.0_34.4	0.308166	0.392074	0.785988	0.434775	0.676832
TG.18.3_36.4	-0.215903	0.274502	-0.786528	0.434461	0.676832
PC.aa.C42.5	-0.0165476	0.0212693	-0.778004	0.439434	0.6787
TG.18.1_38.6	0.384602	0.494727	0.777402	0.439786	0.6787
PC.aa.C36.3	7.12201	9.34616	0.762025	0.448844	0.690291
TG.16.0_32.3	0.351255	0.467061	0.752055	0.454775	0.697009
PC.ae.C34.0	0.116933	0.156467	0.747333	0.4576	0.698936
TG.16.1_30.1	0.264849	0.356844	0.742199	0.460815	0.701446
Cer.d18.1.24.1	0.0543387	0.0742598	0.731738	0.467	0.704631
PC.aa.C30.2	0.105985	0.144762	0.732132	0.467648	0.704631
TG.22.6_32.0	0.379016	0.518007	0.731682	0.467034	0.704631
SM..OH..C16.1	0.125019	0.173534	0.720428	0.473885	0.711625
TG.17.2_34.2	0.118288	0.169616	0.697386	0.489698	0.732904
TG.18.3_30.0	0.13324	0.195099	0.682936	0.497276	0.741756
PC.ae.C44.5	-0.0552631	0.0814172	-0.678764	0.499734	0.742939
TG.18.1_30.1	1.26303	1.86916	0.67572	0.501653	0.743313
TG.20.5_34.1	-0.138357	0.206252	-0.670817	0.504955	0.745728
TG.20.1_30.1	0.0429287	0.0644163	0.666426	0.510069	0.750794
CE.18.2	-104.658	166.253	-0.629509	0.531257	0.77941
TG.18.2_34.3	1.68169	2.68719	0.625816	0.533661	0.78037
TG.16.0_36.5	0.657032	1.06392	0.617555	0.53906	0.780492
TG.16.1_36.4	0.947101	1.52262	0.622021	0.536138	0.780492
TG.20.4_36.4	0.312772	0.504913	0.619457	0.537849	0.780492
Choline	-0.37591	0.61125	-0.614986	0.540744	0.780492
DHEAS	-0.301389	0.507002	-0.594454	0.554304	0.797483
TG.14.0_32.2	0.271788	0.460382	0.590355	0.557065	0.798877
TrpBetaine	-0.0884747	0.151816	-0.582777	0.562091	0.799107
Ind.SO4	-0.139702	0.239927	-0.582268	0.562432	0.799107
TG.14.0_36.4	0.68454	1.17615	0.582016	0.5626	0.799107
PC.ae.C38.2	0.0710676	0.124459	0.571014	0.56999	0.802644
TG.14.0_34.3	0.293051	0.512669	0.571618	0.569583	0.802644
TG.18.0_30.1	0.107804	0.188938	0.570579	0.570489	0.802644
SM..OH..C22.2	-0.233119	0.413565	-0.56368	0.574942	0.805414
TG.17.2_36.4	0.0654232	0.117365	0.557432	0.580057	0.805414
TG.18.1_36.5	-0.367866	0.658547	-0.558603	0.578413	0.805414
TG.20.3_36.5	-0.0436452	0.0784645	-0.556241	0.581487	0.805414
TG.22.5_32.1	0.136273	0.24448	0.557399	0.57923	0.805414
Hex2Cer.d18.1.16.0	-0.0988584	0.183036	-0.540103	0.591	0.816056
Cer.d18.1.25.0	0.0194642	0.0364299	0.534293	0.595019	0.81907
DG.18.1_20.3	0.0616498	0.115663	0.533012	0.597212	0.819559
PC.aa.C40.5	0.367644	0.696758	0.527649	0.599567	0.820267
Lys	3.5315	6.95442	0.507806	0.613335	0.826453
Cer.d18.1.24.0	-0.0568876	0.112032	-0.507779	0.613354	0.826453
PC.ae.C44.6	-0.0342797	0.0668814	-0.512544	0.610035	0.826453
TG.18.3_34.2	0.578565	1.12428	0.514611	0.608597	0.826453
TG.20.1_34.0	0.07306	0.142297	0.513432	0.609783	0.826453
Kynurenine	0.0467985	0.0929618	0.503417	0.616399	0.828055
PC.ae.C32.1	-0.0680476	0.140786	-0.483341	0.630503	0.839645
TG.20.3_36.4	0.0543282	0.11127	0.488255	0.627064	0.839645
TG.20.4_34.3	0.133377	0.276086	0.483098	0.630675	0.839645
PC.ae.C40.2	0.0385189	0.0813684	0.473388	0.637547	0.843486
TG.16.0_38.7	0.0615793	0.129497	0.475526	0.636262	0.843486
TG.20.4_36.5	-0.0778974	0.165098	-0.471826	0.639234	0.843486
Cystine	-0.528988	1.19826	-0.441465	0.660365	0.848768
Cer.d16.1.18.0	0.0332726	0.0730169	0.455683	0.651602	0.848768
PC.aa.C38.3	1.27279	2.87062	0.443383	0.658984	0.848768
PC.ae.C38.3	0.12134	0.269699	0.449909	0.654296	0.848768
PC.ae.C40.3	0.0244267	0.0551815	0.44266	0.659528	0.848768
SM..OH..C14.1	-0.13979	0.307722	-0.454273	0.65117	0.848768
TG.20.1_32.3	-0.0388488	0.0850722	-0.456656	0.65091	0.848768
TG.20.2_34.3	0.0576546	0.130133	0.443043	0.659328	0.848768
TG.22.4_32.2	0.0745685	0.166463	0.447959	0.656661	0.848768
PC.ae.C40.4	0.0500677	0.114944	0.435582	0.664605	0.851764
Hex2Cer.d18.1.14.0	-0.0364435	0.0842715	-0.432453	0.667524	0.853054
Orn	-0.942451	2.29776	-0.41016	0.683058	0.854464
Cer.d18.1.22.0	0.0175932	0.0430222	0.408932	0.683955	0.854464
CE.14.0	-0.923624	2.25195	-0.410143	0.68307	0.854464
CE.18.1	-34.3811	82.9576	-0.414442	0.679936	0.854464
PC.ae.C40.5	-0.0698309	0.167749	-0.416281	0.678597	0.854464
TG.17.1_34.3	-0.0608467	0.145944	-0.416917	0.678524	0.854464
TG.18.1_28.1	0.14962	0.351585	0.42556	0.671926	0.854464
TG.20.3_32.2	0.0608196	0.146903	0.414011	0.680602	0.854464
DG.18.1_20.1	0.0565581	0.139787	0.404602	0.687284	0.856226
PC.ae.C44.4	0.00893479	0.0233499	0.382648	0.703249	0.873674
Arg	-1.23964	3.32546	-0.372774	0.710548	0.880286
X1.Met.His	-0.0388998	0.105102	-0.370116	0.712518	0.880286
Asn	-1.08555	3.03249	-0.357972	0.721542	0.884087
Cys	-1.16294	3.23157	-0.359868	0.720131	0.884087
TG.16.1_32.2	0.211875	0.58505	0.362149	0.718453	0.884087
TG.18.2_35.3	0.0553351	0.156588	0.353381	0.724982	0.885869
PC.ae.C34.1	-0.166619	0.482218	-0.345526	0.730832	0.890577
Cer.d18.1.23.0	0.0189228	0.0578342	0.32719	0.744592	0.892333
PC.ae.C36.0	0.0123479	0.0371551	0.332334	0.740723	0.892333
PC.ae.C42.4	-0.0155887	0.0468695	-0.332598	0.740525	0.892333
X3.IPA	0.363323	1.12206	0.323799	0.747162	0.892333
SM..OH..C22.1	0.162248	0.503414	0.322296	0.748279	0.892333
TG.16.1_34.3	0.264791	0.81579	0.324582	0.746556	0.892333
TG.18.1_33.3	0.0518781	0.157834	0.328687	0.743738	0.892333
TG.22.6_32.1	-0.106059	0.318186	-0.333323	0.740015	0.892333
TG.18.3_32.1	0.140338	0.441536	0.317842	0.75164	0.89395
CE.22.0	-0.0399989	0.130013	-0.307653	0.759943	0.899031
TG.18.2_30.1	0.326676	1.05847	0.308629	0.758606	0.899031
TG.20.5_36.2	0.0458197	0.150662	0.304122	0.762204	0.89932
PC.aa.C38.5	-0.8764	2.92433	-0.299693	0.765383	0.900688
PC.aa.C42.1	-0.00437961	0.015056	-0.290889	0.772077	0.905343
TG.18.3_35.2	0.047192	0.162599	0.290236	0.773398	0.905343
Gly	2.6672	10.7145	0.248935	0.804208	0.914992
HCys	0.15672	0.625557	0.250529	0.802981	0.914992
CE.15.1	0.0740185	0.271853	0.272273	0.786746	0.914992
PC.aa.C40.4	0.080483	0.319356	0.252016	0.801836	0.914992
PC.aa.C42.0	-0.00716761	0.0271661	-0.263844	0.792748	0.914992
PC.ae.C44.3	-0.00434133	0.0161581	-0.268678	0.789042	0.914992
TG.16.0_28.2	-0.0725289	0.273793	-0.264904	0.792073	0.914992
TG.16.0_36.6	0.0376587	0.148133	0.254222	0.800433	0.914992
TG.18.2_38.6	0.0918599	0.364362	0.252111	0.801763	0.914992
TG.18.3_36.1	0.048887	0.191739	0.254966	0.799567	0.914992
TG.20.4_33.2	-0.0366667	0.135249	-0.271106	0.787363	0.914992
CE.17.1	0.670604	2.80317	0.23923	0.811692	0.915312
PC.aa.C32.3	-0.00923699	0.0389763	-0.23699	0.813422	0.915312
PC.ae.C38.4	0.179677	0.755852	0.237714	0.812862	0.915312
TG.17.1_36.4	0.0232475	0.0973297	0.238853	0.81202	0.915312
TG.18.2_36.4	1.12226	4.77009	0.235269	0.814751	0.915312
lysoPC.a.C16.1	0.0226678	0.0981031	0.231061	0.818005	0.916658
lysoPC.a.C20.4	0.0539323	0.240331	0.224408	0.823154	0.917817
TG.18.3_36.3	-0.15387	0.679399	-0.22648	0.82155	0.917817
TG.20.5_36.3	-0.0310305	0.142406	-0.217902	0.82827	0.921218
Thr	2.03651	11.9966	0.169757	0.865737	0.932653
CE.15.0	0.153209	0.824513	0.185817	0.853205	0.932653
CE.18.0	-0.129143	0.759803	-0.169969	0.865571	0.932653
lysoPC.a.C16.0	-0.706318	3.71516	-0.190118	0.849819	0.932653
PC.aa.C30.0	0.0772569	0.38905	0.198578	0.843222	0.932653
PC.aa.C34.1	-2.14186	11.7051	-0.182986	0.855388	0.932653
PC.aa.C40.3	0.0043796	0.0225293	0.194396	0.846482	0.932653
PC.ae.C30.2	0.00119635	0.00609323	0.196342	0.844985	0.932653
PC.ae.C36.1	-0.0761167	0.397286	-0.191592	0.848669	0.932653
HexCer.d18.1.24.1	-0.0518911	0.299526	-0.173244	0.863007	0.932653
SM.C24.1	0.320421	1.81704	0.176342	0.860582	0.932653
TG.18.1_36.6	-0.0264664	0.152785	-0.173227	0.863109	0.932653
TG.20.4_35.3	0.0166678	0.0917905	0.181585	0.8569	0.932653
TG.22.6_34.1	0.24841	1.49035	0.166679	0.868148	0.932998
Cer.d18.1.16.0	-0.00319943	0.021244	-0.150603	0.880762	0.942014
TG.18.1_30.2	0.0880735	0.577225	0.152581	0.879224	0.942014
CE.16.0	1.77495	12.4892	0.142119	0.887432	0.943489
DG.16.1_18.2	0.0160426	0.109917	0.145952	0.884558	0.943489
TG.14.0_38.4	0.0247468	0.175714	0.140836	0.888488	0.943489
TG.14.0_35.1	0.0190977	0.14634	0.130502	0.896663	0.949909
PC.ae.C42.5	-0.0100829	0.0879867	-0.114596	0.909124	0.958601
TG.16.1_38.3	0.0156878	0.136925	0.114572	0.909167	0.958601
Sarcosine	-0.08978	0.918877	-0.0977062	0.922471	0.961266
PC.aa.C42.4	-0.00148655	0.0139236	-0.106765	0.915309	0.961266
PC.ae.C36.2	-0.0864792	0.880844	-0.0981777	0.922098	0.961266
TG.16.0_40.8	0.0278015	0.280099	0.099256	0.921245	0.961266
TG.17.2_36.2	0.00592329	0.0564725	0.104888	0.916989	0.961266
TMAO	0.0432374	0.532974	0.0811248	0.935596	0.961488
PC.aa.C34.2	1.96524	22.3448	0.0879507	0.930191	0.961488
SM.C24.0	-0.0541175	0.66683	-0.0811563	0.935575	0.961488
SM.C26.1	0.00150655	0.0168591	0.0893616	0.929074	0.961488
TG.18.3_36.2	-0.0542565	0.669036	-0.0810966	0.935618	0.961488
TG.22.6_34.2	-0.108078	1.14666	-0.0942546	0.925201	0.961488
TG.20.1_34.3	0.011142	0.14856	0.0750002	0.940487	0.964269
DG.O.16.0_18.1	-0.0118292	0.171429	-0.0690037	0.945322	0.967004
X3.Met.His	0.0461042	0.861746	0.0535009	0.957499	0.968355
PC.aa.C32.2	-0.0348961	0.614155	-0.0568197	0.954866	0.968355
PC.aa.C34.4	0.0146794	0.264687	0.0554594	0.955945	0.968355
TG.18.1_26.0	-0.0234097	0.431393	-0.0542654	0.956898	0.968355
TG.18.1_32.3	-0.0173468	0.303523	-0.0571515	0.954603	0.968355
HexCer.d18.2.23.0	-0.00357699	0.10031	-0.0356593	0.971763	0.979632
TG.18.1_34.4	0.0106625	0.314291	0.0339254	0.973042	0.979632
HexCer.d18.1.20.0	-0.000965595	0.0374845	-0.0257599	0.979542	0.983954
lysoPC.a.C17.0	-0.00127281	0.0613704	-0.0207398	0.983518	0.985728
TG.18.3_38.5	-0.000817756	0.147837	-0.00553148	0.995609	0.995609
C3	0	0	NA	NA	NA
BABA	0	0	NA	NA	NA
GLCA	0	0	NA	NA	NA
TLCA	0	0	NA	NA	NA
Cer.d16.1.23.0	0	0	NA	NA	NA
Cer.d16.1.24.0	0	0	NA	NA	NA
Cer.d18.1.18.0	0	0	NA	NA	NA
Cer.d18.1.26.0	0	0	NA	NA	NA
Cer.d18.2.16.0	0	0	NA	NA	NA
Cer.d18.2.20.0	0	0	NA	NA	NA
Cer.d18.2.22.0	0	0	NA	NA	NA
Cer.d18.2.23.0	0	0	NA	NA	NA
Cer.d18.2.24.1	0	0	NA	NA	NA
Cer.d18.0.22.0	0	0	NA	NA	NA
EPA	0	0	NA	NA	NA
PC.aa.C42.2	0	0	NA	NA	NA
Hex2Cer.d18.1.18.0	0	0	NA	NA	NA
Hex2Cer.d18.1.20.0	0	0	NA	NA	NA
Hex2Cer.d18.1.22.0	0	0	NA	NA	NA
Hex2Cer.d18.1.24.0	0	0	NA	NA	NA
Hex2Cer.d18.1.24.1	0	0	NA	NA	NA
Hex3Cer.d18.1.24.1	0	0	NA	NA	NA
Hex3Cer.d18.1.26.1	0	0	NA	NA	NA
HexCer.d16.1.22.0	0	0	NA	NA	NA
HexCer.d18.1.18.0	0	0	NA	NA	NA
HexCer.d18.1.18.1	0	0	NA	NA	NA
Cortisone	0	0	NA	NA	NA
TG.17.1_38.5	0	0	NA	NA	NA
TG.17.1_38.6	0	0	NA	NA	NA
TG.18.0_38.7	0	0	NA	NA	NA

## Sheet: Supplementary Table S6
Table S6. Metabolites associated with GA at delivery
Metabolite	Estimate	Standard Error	t.value	Nominal p value	FDR p value
DG.18.1_18.2	-1.6895	0.296085	-5.70611	3.20177e-07	7.6292e-05
TG.18.1_36.3	-22.3819	3.93419	-5.68906	3.42116e-07	7.6292e-05
TG.16.0_36.3	-56.5346	10.384	-5.44441	8.79967e-07	0.000130822
TG.18.2_34.1	-46.994	8.83799	-5.31727	1.43054e-06	0.000133935
TG.18.2_36.1	-3.81345	0.718902	-5.30454	1.50151e-06	0.000133935
DG.18.2_18.2	-1.08278	0.207166	-5.22662	2.01817e-06	0.000150018
DG.16.0_18.2	-0.530417	0.103512	-5.12421	2.96993e-06	0.000189227
TG.18.0_36.3	-2.78796	0.561529	-4.96494	5.38671e-06	0.000198397
TG.18.1_34.2	-48.1556	9.60384	-5.01421	4.48389e-06	0.000198397
TG.18.2_34.0	-5.80722	1.17645	-4.93621	5.99284e-06	0.000198397
TG.18.2_34.2	-33.9975	6.90603	-4.92286	6.29688e-06	0.000198397
TG.18.2_36.0	-0.37296	0.0743622	-5.01546	4.46308e-06	0.000198397
TG.18.2_36.2	-11.7728	2.36647	-4.97481	5.19252e-06	0.000198397
TG.18.2_38.4	-0.647126	0.131061	-4.9376	5.96205e-06	0.000198397
TG.20.4_36.2	-1.28046	0.260935	-4.90721	6.67254e-06	0.000198397
TG.18.1_36.2	-18.7814	3.90695	-4.80719	9.64647e-06	0.000268895
TG.16.0_36.4	-20.963	4.38744	-4.77796	1.07374e-05	0.000281698
TG.16.1_36.3	-4.44817	0.951412	-4.67534	1.56078e-05	0.000316414
TG.18.0_36.2	-2.0632	0.438146	-4.70894	1.38137e-05	0.000316414
TG.18.1_36.1	-5.03033	1.07448	-4.68164	1.52551e-05	0.000316414
TG.18.1_36.4	-7.71629	1.63712	-4.71333	1.35949e-05	0.000316414
TG.18.2_36.3	-12.0886	2.58361	-4.67896	1.54042e-05	0.000316414
TG.18.0_38.6	-0.166142	0.0362036	-4.58912	2.1759e-05	0.000421936
TG.18.0_36.4	-1.33668	0.295928	-4.51693	2.76173e-05	0.000492693
TG.18.1_34.1	-65.0718	14.3963	-4.52005	2.73107e-05	0.000492693
DG.18.1_18.1	-0.568939	0.128613	-4.42366	3.84902e-05	0.000660256
TG.16.0_36.2	-42.3609	9.71103	-4.36214	4.78293e-05	0.000790068
TG.18.2_32.0	-12.3475	2.87076	-4.30111	5.92504e-05	0.000943775
DG.16.0_18.1	-0.745906	0.176325	-4.2303	7.7042e-05	0.00118485
TG.16.0_34.2	-26.8141	6.42386	-4.17415	9.20816e-05	0.00136895
TG.16.1_36.4	-1.66821	0.406577	-4.10307	0.000117536	0.00158851
TG.18.1_34.3	-4.78475	1.16219	-4.117	0.000112062	0.00158851
TG.18.2_34.3	-2.94925	0.717254	-4.11186	0.000114052	0.00158851
TG.18.2_36.4	-5.1079	1.27709	-3.99965	0.000167021	0.00219092
TG.18.2_38.5	-0.514231	0.129997	-3.95571	0.00019365	0.00246765
TG.16.0_34.0	-3.76536	0.960014	-3.92219	0.000216659	0.00247769
TG.18.1_32.0	-18.4218	4.67412	-3.94124	0.000203277	0.00247769
TG.18.1_36.0	-0.388907	0.0990441	-3.92661	0.000216168	0.00247769
TG.18.2_35.2	-0.537673	0.136854	-3.92882	0.000211911	0.00247769
TG.18.1_38.5	-0.7023	0.179717	-3.90781	0.000227319	0.00253461
TG.16.0_34.1	-29.6009	7.82221	-3.7842	0.00034217	0.00372214
TG.20.4_34.1	-2.42262	0.645785	-3.75143	0.00038092	0.004045
TG.16.1_36.2	-3.39858	0.907748	-3.74397	0.0003903	0.00404823
TG.18.3_34.1	-1.88566	0.505401	-3.73102	0.000407132	0.00412684
TG.20.3_36.3	-0.218983	0.0591867	-3.69987	0.000450481	0.00446477
TG.18.2_35.3	-0.154733	0.0419344	-3.68988	0.000470074	0.00455767
TG.18.0_34.2	-1.92208	0.524472	-3.66478	0.000504605	0.00478837
TG.20.4_36.3	-0.90445	0.248575	-3.63854	0.000549075	0.00510182
TG.16.0_40.6	-0.589201	0.163283	-3.60846	0.000604622	0.00539323
TG.20.4_34.2	-2.12968	0.589965	-3.60985	0.000601951	0.00539323
TG.17.0_36.4	-0.21979	0.0612881	-3.58617	0.000655277	0.00573046
TG.17.2_36.4	-0.0957168	0.0262463	-3.64686	0.00069889	0.00599433
TG.20.1_32.3	-0.0822413	0.0222092	-3.70303	0.000774989	0.0065216
TG.18.1_35.3	-0.211745	0.0604759	-3.50132	0.000856597	0.00707485
TG.16.0_38.5	-1.29227	0.370687	-3.48616	0.000890677	0.00720872
TG.17.0_36.3	-0.554039	0.15916	-3.48103	0.000905131	0.00720872
TG.18.2_35.1	-0.503974	0.146943	-3.42973	0.00106228	0.00828486
TG.18.3_36.1	-0.180725	0.0527637	-3.42518	0.0010774	0.00828486
TG.20.2_34.2	-0.498373	0.147637	-3.37566	0.00125572	0.00949242
TG.18.3_34.2	-1.04633	0.310663	-3.36804	0.00128554	0.00955583
TG.18.3_36.2	-0.619014	0.184623	-3.35284	0.00134697	0.00984834
TG.22.5_34.2	-0.757142	0.227113	-3.33376	0.00142804	0.0102727
TG.16.0_32.0	-2.67248	0.80738	-3.31006	0.00153515	0.0106095
TG.16.0_38.4	-1.37945	0.417042	-3.3077	0.00154623	0.0106095
TG.17.1_36.3	-0.193378	0.058456	-3.30809	0.00154438	0.0106095
Taurine	-5.64779	1.71144	-3.30002	0.00158276	0.0106957
TG.20.0_32.4	-0.129056	0.0390633	-3.30375	0.00168187	0.0111957
TG.16.0_38.6	-0.727259	0.222695	-3.26572	0.00175618	0.0114063
TG.18.1_35.2	-0.739639	0.226596	-3.26413	0.00176465	0.0114063
TG.18.3_36.3	-0.610651	0.188484	-3.2398	0.00189893	0.0120989
TG.18.0_36.1	-0.326465	0.101597	-3.21333	0.00205585	0.0128585
TG.18.3_34.0	-0.226516	0.0705635	-3.2101	0.00207581	0.0128585
TG.18.2_32.1	-5.96884	1.8674	-3.19634	0.00216292	0.0130862
TG.20.3_34.2	-0.66515	0.208181	-3.19505	0.00217126	0.0130862
TG.18.2_33.2	-0.296025	0.0936677	-3.16037	0.00240713	0.0143144
TG.18.2_33.1	-0.667726	0.212509	-3.14211	0.00254078	0.0148155
TG.20.1_34.2	-0.378503	0.120548	-3.13984	0.00255784	0.0148155
TG.22.4_34.2	-0.333256	0.107233	-3.10777	0.00281107	0.0160735
TG.16.0_38.3	-1.10749	0.359682	-3.07909	0.00305715	0.0170845
TG.20.4_36.4	-0.432302	0.140349	-3.0802	0.00306448	0.0170845
TG.16.1_36.1	-0.52402	0.171708	-3.05181	0.00330985	0.0182246
TG.16.1_34.2	-4.05817	1.33216	-3.04631	0.00336305	0.0182917
TG.17.1_36.4	-0.0828609	0.0274383	-3.0199	0.00368953	0.0198257
TG.18.1_33.2	-0.464059	0.154248	-3.00852	0.00375098	0.0199159
TG.16.0_37.3	-0.152795	0.0509139	-3.00105	0.00385219	0.0199776
TG.20.4_34.0	-0.312995	0.104328	-3.00012	0.0038427	0.0199776
TG.20.3_36.4	-0.0930314	0.0311696	-2.98468	0.00403706	0.0206957
TG.16.0_34.3	-4.51521	1.51967	-2.97118	0.00417483	0.0211588
TG.18.0_32.0	-0.238423	0.0807896	-2.95115	0.00442003	0.0221498
Cer.d18.1.20.0	-0.0116698	0.00396456	-2.94354	0.00458476	0.02272
TG.18.1_34.4	-0.256859	0.0883839	-2.90617	0.00502031	0.0246051
TG.16.0_35.3	-0.314047	0.108388	-2.89742	0.00514563	0.0246769
TG.20.2_34.1	-0.568794	0.196205	-2.89897	0.00512312	0.0246769
TG.18.1_32.1	-9.54692	3.33132	-2.8658	0.00562244	0.0266767
TG.20.1_32.2	-0.110379	0.038515	-2.86586	0.00588102	0.0276098
TG.20.2_34.3	-0.102987	0.0365258	-2.81958	0.00650659	0.0302285
TG.16.1_34.1	-5.70599	2.03954	-2.79769	0.00679155	0.0312271
TG.16.0_36.5	-0.833648	0.301783	-2.76241	0.00748129	0.0340475
TG.18.2_33.0	-0.359459	0.13076	-2.749	0.00775991	0.0346887
TG.22.5_34.1	-0.731236	0.266082	-2.74816	0.00777774	0.0346887
TG.20.3_34.1	-0.713886	0.263197	-2.71237	0.00857035	0.0378453
TG.18.2_32.2	-1.61166	0.595538	-2.70622	0.00871364	0.0381008
TG.18.2_38.6	-0.279003	0.103343	-2.69976	0.00886661	0.0383933
TG.14.0_36.4	-0.89721	0.33453	-2.68201	0.00929995	0.0398825
Glu	-3.23848	1.21141	-2.6733	0.00951929	0.0404343
TG.18.1_36.5	-0.493359	0.187288	-2.63423	0.0105989	0.0445953
TG.14.0_36.3	-2.17477	0.829532	-2.62168	0.0109202	0.045518
TG.16.0_38.7	-0.0887995	0.0339289	-2.61722	0.0113777	0.0469858
Asp	-0.354123	0.137373	-2.57783	0.0122552	0.0492416
TG.16.0_38.2	-0.505256	0.195842	-2.57991	0.0121885	0.0492416
TG.18.1_33.0	-0.54393	0.210979	-2.57813	0.0122456	0.0492416
TG.18.1_33.1	-1.00703	0.393549	-2.55885	0.0128772	0.051279
TG.18.1_32.2	-2.34745	0.928448	-2.52836	0.0139371	0.0550082
TG.17.1_34.2	-0.267818	0.106397	-2.51715	0.0143461	0.0561258
TG.17.1_34.1	-0.385228	0.153624	-2.5076	0.0147031	0.0570225
TG.20.1_34.1	-0.416234	0.167084	-2.49116	0.0153365	0.0585297
TG.20.4_32.0	-0.797975	0.320381	-2.49071	0.0153542	0.0585297
TG.17.0_34.1	-0.436759	0.175672	-2.48622	0.0155316	0.0587043
TG.17.0_34.2	-0.346088	0.140148	-2.46945	0.0162104	0.0603689
TG.18.0_34.3	-0.206751	0.0837142	-2.46973	0.0162428	0.0603689
TG.16.0_35.2	-0.655705	0.267445	-2.45174	0.0169564	0.0625004
TG.18.1_38.6	-0.347117	0.142247	-2.44025	0.0174566	0.063518
TG.20.3_34.3	-0.0909122	0.0371738	-2.4456	0.0175173	0.063518
TG.16.0_40.7	-0.388064	0.159668	-2.43044	0.0178941	0.0643612
TG.16.1_38.3	-0.0939708	0.0387344	-2.42603	0.0182883	0.0652527
AconAcid	-0.0680257	0.0284829	-2.3883	0.0198875	0.0703954
TG.16.1_34.0	-0.622761	0.262838	-2.36937	0.0208458	0.0732066
TG.14.0_36.2	-1.79486	0.780765	-2.29885	0.024789	0.0863743
Choline	-0.401966	0.176406	-2.27864	0.0260343	0.0900102
TG.18.2_36.5	-0.288331	0.1268	-2.27391	0.0263338	0.0903452
TG.18.3_36.4	-0.179508	0.0794164	-2.26034	0.0272099	0.0926383
TG.20.2_32.1	-0.130622	0.0579289	-2.25487	0.0275703	0.0931543
TG.18.2_34.4	-0.128465	0.0575077	-2.23388	0.0291678	0.0978108
TG.22.5_32.0	-0.267968	0.120732	-2.21954	0.030001	0.0998541
TG.16.0_35.1	-0.469026	0.215119	-2.18032	0.032918	0.108134
TG.20.0_32.3	-0.0798871	0.0364652	-2.19078	0.0329735	0.108134
TG.20.2_32.0	-0.154712	0.0715388	-2.16264	0.0343121	0.111702
TG.20.3_32.0	-0.267118	0.124239	-2.15004	0.0353372	0.114206
TG.16.1_38.5	-0.102376	0.0483378	-2.11793	0.0380709	0.122156
GCA	-0.0326764	0.0156004	-2.09459	0.0401716	0.127975
TG.16.1_34.3	-0.488461	0.236527	-2.06514	0.0429657	0.135906
TG.20.3_34.0	-0.0785307	0.0381144	-2.0604	0.0435633	0.136825
PC.aa.C36.4	-10.0879	4.95967	-2.03399	0.0461017	0.143786
TG.17.0_34.3	-0.0696318	0.0349047	-1.99491	0.0506008	0.156722
TG.16.0_40.8	-0.160714	0.0813674	-1.97517	0.0525656	0.161684
TG.22.6_34.2	-0.654164	0.333213	-1.9632	0.0539712	0.164871
GCDCA	-0.0738409	0.0379174	-1.94741	0.0558751	0.169526
DG.16.0_16.1	-0.0658193	0.0339243	-1.94018	0.0609422	0.182418
TG.17.2_34.2	-0.100162	0.0519002	-1.92989	0.0609167	0.182418
TG.18.0_32.2	-0.133306	0.0704579	-1.89199	0.0630179	0.187373
DG.18.1_20.2	-0.0506245	0.0266333	-1.9008	0.0638915	0.188713
TG.18.3_32.0	-0.350985	0.187736	-1.86957	0.0661199	0.19401
Hex2Cer.d18.1.16.0	0.0985707	0.0534873	1.84288	0.0699784	0.203989
TG.14.0_36.1	-0.313117	0.172291	-1.81737	0.0738417	0.212474
TG.20.5_36.3	-0.0810102	0.0444388	-1.82296	0.073465	0.212474
TG.16.0_34.4	-0.208473	0.114955	-1.81352	0.07444	0.212822
TG.20.4_34.3	-0.145144	0.0807407	-1.79765	0.0769495	0.218595
TG.18.2_30.0	-1.42492	0.805118	-1.76983	0.0815191	0.230111
TG.14.0_34.0	-0.270072	0.153253	-1.76226	0.0827996	0.232255
TG.22.4_32.0	-0.0968285	0.0551793	-1.7548	0.0842342	0.234803
TG.22.4_32.2	-0.079294	0.0449426	-1.76434	0.0855065	0.236869
Cit	0.593459	0.341838	1.73608	0.0879525	0.237738
PC.ae.C42.3	0.0208586	0.0120292	1.734	0.0877335	0.237738
TG.14.0_35.2	-0.0777125	0.0445802	-1.74321	0.0865068	0.237738
TG.16.1_38.4	-0.089653	0.0516545	-1.73563	0.0876788	0.237738
DG.18.1_18.3	-0.0817474	0.0468215	-1.74594	0.0898536	0.240264
TG.16.0_33.2	-0.254195	0.147646	-1.72165	0.0899643	0.240264
TG.18.1_31.0	-0.402728	0.23447	-1.71761	0.0907036	0.240796
CE.20.4	-22.7749	13.3698	-1.70346	0.0933344	0.243434
TG.17.1_32.1	-0.0846281	0.0495045	-1.7095	0.0925254	0.243434
TG.18.3_32.1	-0.220615	0.129301	-1.70621	0.092818	0.243434
TG.18.0_32.1	-0.306908	0.180905	-1.69652	0.0946471	0.245422
TG.20.1_32.1	-0.0722678	0.0430345	-1.6793	0.0980472	0.252769
DG.O.16.0_18.1	-0.0835725	0.0496686	-1.6826	0.100054	0.25646
HexCer.d18.1.23.0	0.0638929	0.0387072	1.65067	0.103705	0.264301
HexCer.d18.1.24.0	0.0598378	0.0363866	1.6445	0.104976	0.266019
TG.16.1_32.0	-0.999369	0.610082	-1.63809	0.10631	0.267878
CE.20.5	2.14916	1.32036	1.62771	0.108501	0.271854
TG.18.1_38.7	-0.065153	0.03998	-1.62964	0.109107	0.271854
Hypoxanthine	-0.0933615	0.0584752	-1.5966	0.115281	0.285641
TG.16.0_33.1	-0.483684	0.304983	-1.58594	0.117682	0.289462
TG.18.1_30.0	-2.07845	1.31214	-1.58401	0.118121	0.289462
TG.18.1_32.3	-0.140091	0.0891106	-1.5721	0.120859	0.292951
TG.22.6_34.1	-0.688916	0.437608	-1.57427	0.120355	0.292951
TG.20.1_34.0	-0.0624239	0.0401264	-1.55568	0.125735	0.303124
TG.16.0_32.2	-1.68392	1.09422	-1.53892	0.128754	0.308732
TG.22.5_32.1	-0.109842	0.0716334	-1.53339	0.130185	0.310496
Ile	-1.60639	1.0553	-1.5222	0.132884	0.315247
PC.aa.C38.4	-2.83014	1.869	-1.51425	0.134885	0.316624
TG.16.0_32.1	-3.75277	2.47556	-1.51593	0.13446	0.316624
TG.20.4_32.1	-0.33297	0.220382	-1.51087	0.135742	0.316969
TG.14.0_34.1	-1.88914	1.25505	-1.50523	0.137185	0.317018
TG.20.4_35.3	-0.0402939	0.0265059	-1.52019	0.136964	0.317018
C0	0.218457	0.146863	1.48749	0.141796	0.325984
TG.16.0_38.1	-0.0687322	0.0465573	-1.47629	0.145095	0.331857
SM..OH..C22.2	0.17879	0.122013	1.46533	0.147727	0.336155
SDMA	0.00709908	0.00487388	1.45656	0.150127	0.339391
PC.ae.C34.3	0.196211	0.134891	1.45459	0.150671	0.339391
Lac	-108.645	76.2496	-1.42486	0.159055	0.354693
TG.14.0_35.1	-0.0592953	0.0414534	-1.43041	0.158469	0.354693
TG.16.1_36.5	-0.0541808	0.0381428	-1.42047	0.160401	0.355914
TG.18.2_31.0	-0.179658	0.127193	-1.41249	0.162807	0.359465
PC.ae.C36.3	0.153767	0.109555	1.40357	0.165282	0.363131
DG.18.2_20.4	-0.0454894	0.0323945	-1.40423	0.16837	0.368103
PC.ae.C42.4	0.0191391	0.0138298	1.38391	0.171195	0.369681
TG.14.0_34.2	-1.20628	0.872438	-1.38265	0.171578	0.369681
TG.20.1_34.3	-0.0566361	0.0408622	-1.38603	0.171333	0.369681
TG.17.1_34.3	-0.059465	0.0429585	-1.38424	0.172431	0.369733
GABA	-0.00309647	0.00228326	-1.35617	0.179812	0.383713
PC.ae.C34.2	0.26594	0.19939	1.33376	0.187009	0.397171
CE.17.0	-0.38063	0.286809	-1.32712	0.189184	0.399886
GLCAS	-0.0163488	0.0124156	-1.3168	0.192602	0.403942
DG.18.1_20.1	-0.0529417	0.0401809	-1.31759	0.192914	0.403942
TG.18.3_38.6	-0.0542057	0.0410788	-1.31955	0.195551	0.40755
beta.Ala	-0.16568	0.127544	-1.29901	0.198601	0.411981
TG.20.4_32.2	-0.0777097	0.0600118	-1.29491	0.200233	0.413444
TG.18.3_34.3	-0.061709	0.048329	-1.27685	0.206416	0.424246
HexCer.d18.1.24.1	0.110109	0.0885747	1.24312	0.218359	0.444695
TG.18.1_33.3	-0.0534788	0.0428541	-1.24793	0.217757	0.444695
HCys	0.228183	0.18507	1.23296	0.222101	0.45026
Creatinine	0.73929	0.603203	1.22561	0.224837	0.453744
TG.16.1_32.1	-0.706115	0.578565	-1.22046	0.226769	0.45558
PC.aa.C28.1	0.0631822	0.0519732	1.21567	0.228576	0.457089
TG.14.0_38.5	-0.0585455	0.048187	-1.21497	0.229569	0.457089
Ala	-8.11178	6.77717	-1.19693	0.23575	0.463191
Pro	-3.89529	3.24223	-1.20143	0.234013	0.463191
TG.20.3_32.1	-0.103181	0.0861215	-1.19809	0.235443	0.463191
Cer.d18.1.16.0	0.00749323	0.00628785	1.1917	0.23778	0.46513
PC.aa.C34.2	-7.80931	6.61421	-1.18069	0.242097	0.471507
CE.20.3	-1.45404	1.23592	-1.17649	0.243758	0.472679
PC.ae.C44.4	0.00811884	0.00692014	1.17322	0.245056	0.473138
PC.aa.C32.0	-0.281944	0.241941	-1.16534	0.248206	0.476113
HexCer.d18.1.20.0	0.0136074	0.0116723	1.16579	0.248732	0.476113
TG.17.0_32.1	-0.062147	0.0536075	-1.1593	0.250853	0.478122
TG.20.4_30.0	-0.100202	0.0882585	-1.13532	0.260755	0.494879
TG.20.5_34.2	-0.0569576	0.0504919	-1.12805	0.264023	0.498959
PC.ae.C42.2	0.00778127	0.00714002	1.08981	0.279883	0.526699
TG.20.0_34.1	-0.0431209	0.0403568	-1.06849	0.289442	0.542399
PC.ae.C40.2	0.025151	0.0241841	1.03998	0.302262	0.564054
Betaine	-0.344328	0.334232	-1.03021	0.30679	0.567752
TG.16.1_32.2	-0.178374	0.172889	-1.03173	0.306144	0.567752
PC.ae.C40.3	0.0167936	0.0165089	1.01725	0.312927	0.576716
Val	-2.76915	2.7965	-0.99022	0.325796	0.597962
DCA	0.0144949	0.0146877	0.986876	0.32742	0.59848
X3.IAA	0.0601797	0.0614634	0.979115	0.33121	0.600486
TG.18.0_30.0	-0.0455212	0.0464012	-0.981035	0.33065	0.600486
FA.14.0	1.12823	1.15458	0.977184	0.335587	0.601768
PC.ae.C36.5	-0.182576	0.188327	-0.969461	0.335965	0.601768
TG.18.0_36.5	-0.0320215	0.0329681	-0.971286	0.335305	0.601768
TG.20.5_34.1	-0.054503	0.0566212	-0.962591	0.339682	0.605992
p.Cresol.SO4	0.367382	0.385112	0.953961	0.343693	0.610705
AA	-0.0388348	0.041078	-0.94539	0.348016	0.613498
TG.16.0_32.3	-0.131817	0.139388	-0.945688	0.347864	0.613498
Cystine	0.331782	0.356655	0.93026	0.355732	0.624064
Cer.d18.1.24.0	-0.0309666	0.0333631	-0.928168	0.356808	0.624064
Cys	0.888756	0.961448	0.924394	0.358754	0.625016
PC.aa.C36.5	0.280344	0.30561	0.917326	0.362416	0.626501
TG.22.6_32.0	-0.142154	0.154614	-0.919411	0.361333	0.626501
PC.aa.C36.3	-2.54336	2.79093	-0.911295	0.365559	0.629496
DG.16.1_18.2	-0.0242121	0.0270213	-0.896039	0.374613	0.642606
TG.20.5_36.2	-0.0385021	0.0431638	-0.891999	0.376351	0.643114
Lys	-1.8165	2.07251	-0.876473	0.384051	0.646365
Cer.d18.2.24.0	0.00782718	0.00890123	0.879337	0.382561	0.646365
DG.18.2_20.0	-0.0185352	0.0210053	-0.882407	0.383577	0.646365
TG.14.0_34.3	-0.134413	0.152858	-0.879327	0.382514	0.646365
GUDCA	-0.00165596	0.001913	-0.865633	0.389976	0.651421
PC.aa.C36.6	0.0247328	0.0285581	0.866054	0.389696	0.651421
HexCer.d18.2.23.0	0.0287561	0.0331294	0.867993	0.391484	0.651499
CE.18.0	-0.194204	0.226081	-0.859003	0.393545	0.652495
TG.18.3_35.2	-0.0464974	0.0541632	-0.858468	0.396646	0.6552
GDCA	-0.0325224	0.0389001	-0.83605	0.406237	0.668568
Phe	-0.425154	0.513589	-0.827811	0.410854	0.672979
CE.18.1	-20.4179	24.7224	-0.825888	0.411936	0.672979
CE.14.1	-0.0848702	0.105185	-0.806867	0.422984	0.68105
Cer.d18.0.24.1	-0.0275809	0.0339908	-0.811422	0.422456	0.68105
TG.14.0_38.4	-0.0421182	0.0516968	-0.814717	0.418567	0.68105
TG.16.1_33.1	-0.0524294	0.0645931	-0.811687	0.420077	0.68105
SM..OH..C14.1	0.0723799	0.0917722	0.788691	0.433204	0.692506
TG.22.5_34.3	-0.0230442	0.0291776	-0.789791	0.432812	0.692506
PC.aa.C32.2	0.141668	0.182901	0.774559	0.441453	0.703171
PC.ae.C40.6	0.0553057	0.0722194	0.765801	0.44661	0.708855
Asn	-0.689488	0.904114	-0.762612	0.448497	0.709325
CE.22.5	-0.11931	0.161985	-0.736546	0.46409	0.727294
PC.ae.C34.1	0.106059	0.143802	0.737534	0.463493	0.727294
TG.16.1_28.0	-0.0521266	0.070768	-0.736584	0.46475	0.727294
TG.18.3_38.5	-0.030619	0.0420679	-0.727848	0.470102	0.733096
PC.aa.C42.4	-0.00296099	0.00414975	-0.713534	0.478109	0.740405
H1	-85.7283	119.791	-0.715651	0.47681	0.740405
SM.C22.3	-0.0241901	0.0346438	-0.698253	0.487548	0.75241
Orn	-0.474274	0.685824	-0.691539	0.491728	0.753645
TG.18.3_33.2	0.0214873	0.0308963	0.695463	0.49111	0.753645
TG.17.2_36.3	-0.0276037	0.0401444	-0.687611	0.495478	0.756792
lysoPC.a.C20.4	-0.0482317	0.071681	-0.672866	0.503455	0.761156
PC.aa.C30.0	0.0781122	0.116028	0.673221	0.50323	0.761156
PC.aa.C38.1	-0.0533313	0.0787261	-0.677428	0.501081	0.761156
TG.18.1_28.1	-0.0686518	0.10388	-0.660878	0.511179	0.770223
CE.18.2	-32.4099	49.7309	-0.651705	0.516925	0.773653
DG.18.1_20.3	-0.0217305	0.0331222	-0.656072	0.515837	0.773653
Kynurenine	0.0178446	0.0277793	0.642371	0.522927	0.774836
DG.18.1_20.0	0.0149624	0.0232139	0.644544	0.522647	0.774836
HexCer.d18.2.24.0	-0.0300437	0.0463763	-0.647823	0.519747	0.774836
TG.20.3_32.2	-0.0272066	0.0432589	-0.628925	0.532205	0.785972
lysoPC.a.C16.0	-0.689329	1.10853	-0.621843	0.536254	0.789338
SM.C16.1	0.145773	0.235576	0.618795	0.538248	0.789666
AABA	-0.218571	0.363828	-0.600755	0.550125	0.801816
PC.ae.C30.2	0.00109888	0.00182099	0.60345	0.548411	0.801816
C2	-0.047603	0.0808489	-0.58879	0.558075	0.802907
TCA	-0.00475502	0.00804973	-0.590706	0.556865	0.802907
Cer.d18.1.22.0	-0.00767189	0.0128531	-0.59689	0.552687	0.802907
SM..OH..C22.1	0.0890608	0.150329	0.592438	0.555645	0.802907
TG.16.0_36.6	-0.0319441	0.0552999	-0.577653	0.566256	0.812058
Sarcosine	0.155839	0.274253	0.568232	0.571866	0.812268
CE.16.1	-5.18413	9.05503	-0.572514	0.568979	0.812268
Ind.SO4	0.0408554	0.0717933	0.56907	0.571301	0.812268
PC.ae.C38.2	-0.0207193	0.0372422	-0.556339	0.579919	0.818493
SM..OH..C16.1	0.0290192	0.0520043	0.558014	0.578782	0.818493
PC.aa.C38.0	0.0227009	0.0415944	0.545768	0.587123	0.826047
PC.ae.C38.5	-0.122704	0.226247	-0.542346	0.589464	0.826732
SM.C16.0	0.678905	1.26584	0.536328	0.593591	0.829912
Met	-0.175249	0.336004	-0.521566	0.603773	0.833225
PC.aa.C34.1	-1.83501	3.49549	-0.524966	0.601421	0.833225
PC.aa.C38.5	-0.456052	0.873699	-0.521979	0.603487	0.833225
HexCer.d18.1.22.0	0.0409924	0.0789288	0.519359	0.605302	0.833225
X3.IPA	-0.175686	0.332502	-0.528377	0.599094	0.833225
TMAO	0.0805098	0.159153	0.505864	0.61469	0.836835
His	-0.560198	1.11942	-0.500436	0.618484	0.836835
Cer.d16.1.22.0	0.00701627	0.0139865	0.501645	0.618537	0.836835
CE.20.1	-0.0394241	0.0789662	-0.499252	0.62027	0.836835
PC.aa.C32.3	0.00578078	0.0116442	0.496451	0.621277	0.836835
PC.aa.C40.2	-0.00175631	0.00357396	-0.491418	0.624812	0.836835
HexCer.d18.1.16.0	0.0140353	0.0285126	0.49225	0.624227	0.836835
SM.C26.1	0.00257197	0.0050342	0.510898	0.61118	0.836835
TG.18.2_30.1	-0.158747	0.316303	-0.501881	0.617473	0.836835
TrpBetaine	0.020904	0.0454678	0.459754	0.647251	0.844417
CE.14.0	0.32234	0.673453	0.478637	0.633828	0.844417
PC.aa.C40.4	-0.0441604	0.0954375	-0.462715	0.645138	0.844417
PC.aa.C40.6	0.205649	0.4455	0.461615	0.645923	0.844417
PC.ae.C36.0	-0.00513756	0.0111076	-0.462525	0.645274	0.844417
PC.ae.C38.4	-0.105072	0.225865	-0.465196	0.64337	0.844417
SM.C20.2	0.00661151	0.014042	0.470837	0.639358	0.844417
TG.16.0_28.1	-0.0742076	0.158473	-0.468265	0.64132	0.844417
TG.18.1_30.1	-0.2574	0.560311	-0.459387	0.647513	0.844417
CE.17.1	-0.377816	0.83774	-0.450995	0.653518	0.849764
TG.14.0_32.2	-0.06116	0.137227	-0.445685	0.657353	0.852266
TDCA	0.00445101	0.010059	0.442489	0.659651	0.852766
Cer.d18.1.24.1	-0.00975754	0.0222775	-0.437999	0.662862	0.853214
PC.aa.C42.6	0.00355669	0.00814511	0.436665	0.663824	0.853214
HArg	0.0933215	0.217816	0.428443	0.669768	0.85838
Hex2Cer.d18.1.14.0	0.0101505	0.0242128	0.419219	0.677096	0.860356
SM.C24.0	0.0849792	0.202574	0.419498	0.676279	0.860356
TG.18.0_30.1	0.0231431	0.0547784	0.422485	0.674233	0.860356
PC.ae.C36.2	0.107022	0.263224	0.40658	0.685673	0.866028
PC.ae.C44.3	-0.00195287	0.00483098	-0.404239	0.687385	0.866028
TG.20.3_36.5	0.00881405	0.0215195	0.409584	0.684538	0.866028
PC.aa.C42.1	-0.00178684	0.0045021	-0.396889	0.69277	0.870353
ADMA	0.00199288	0.00515481	0.386606	0.70033	0.871774
DHA	0.0113754	0.0295678	0.384721	0.70172	0.871774
PC.ae.C34.0	-0.0181979	0.0469628	-0.387497	0.699674	0.871774
PC.ae.C38.1	-0.0162288	0.0417801	-0.388434	0.699281	0.871774
Leu	-0.623373	1.78431	-0.349364	0.727963	0.873311
Tyr	-0.258944	0.681787	-0.379801	0.70535	0.873311
X1.Met.His	0.0107949	0.0314506	0.343233	0.732548	0.873311
ProBetaine	-0.107419	0.302685	-0.354887	0.723859	0.873311
Cer.d18.1.23.0	-0.00633324	0.0173	-0.366082	0.715511	0.873311
CE.15.0	0.0906616	0.243411	0.372463	0.710839	0.873311
lysoPC.a.C18.2	0.0955187	0.264431	0.361223	0.719122	0.873311
PC.aa.C36.0	0.0139357	0.0385243	0.361737	0.71874	0.873311
PC.aa.C38.3	0.306428	0.85934	0.356586	0.722575	0.873311
PC.ae.C30.0	0.00606237	0.0169525	0.35761	0.721912	0.873311
PC.ae.C36.4	-0.0999345	0.272486	-0.366751	0.715015	0.873311
PC.ae.C38.0	0.0113001	0.0314902	0.358846	0.720892	0.873311
PC.ae.C38.3	0.028527	0.0807413	0.353313	0.725015	0.873311
Cortisol	-0.00430122	0.012443	-0.345675	0.730721	0.873311
SM.C18.1	0.0667325	0.194893	0.342406	0.733167	0.873311
TG.22.6_32.1	-0.0322392	0.0945542	-0.34096	0.734286	0.873311
t4.OH.Pro	0.0551552	0.167283	0.329712	0.742694	0.880962
CE.15.1	-0.0252991	0.077745	-0.325411	0.746486	0.883111
CDCA	0.0165378	0.0582866	0.283732	0.777701	0.885599
FA.18.1	-1.14325	4.08166	-0.280093	0.78085	0.885599
lysoPC.a.C16.1	-0.00815709	0.0293465	-0.277958	0.78194	0.885599
lysoPC.a.C18.1	0.0425951	0.144583	0.294606	0.769249	0.885599
PC.aa.C30.2	0.0120492	0.0404005	0.298243	0.766805	0.885599
PC.aa.C42.0	0.0022548	0.0081275	0.277428	0.782346	0.885599
PC.ae.C32.1	-0.0117037	0.0421738	-0.277511	0.782282	0.885599
PC.ae.C36.1	0.0369259	0.11881	0.310797	0.756965	0.885599
PC.ae.C38.6	0.0289845	0.101095	0.286706	0.775264	0.885599
PC.ae.C40.1	-0.00549962	0.0178893	-0.307425	0.759518	0.885599
PC.ae.C40.5	-0.0150531	0.0502223	-0.29973	0.765355	0.885599
PC.ae.C42.1	-0.00210609	0.0066978	-0.314445	0.754206	0.885599
HexCer.d18.2.22.0	0.0163356	0.0540131	0.302438	0.763625	0.885599
SM..OH..C24.1	-0.00466999	0.0150364	-0.31058	0.757129	0.885599
SM.C26.0	-0.000729797	0.00255772	-0.285332	0.776311	0.885599
TG.18.1_36.6	-0.012213	0.0434279	-0.281225	0.779593	0.885599
TG.20.4_36.5	-0.0176041	0.0575424	-0.305933	0.761007	0.885599
CE.18.3	0.639052	2.37809	0.268725	0.789006	0.886389
PC.aa.C40.5	-0.0564941	0.2088	-0.270566	0.787595	0.886389
TG.22.6_34.3	0.0152747	0.0558313	0.273587	0.785391	0.886389
CE.22.6	-0.405381	1.61722	-0.250665	0.802876	0.899705
PC.ae.C40.4	0.00853243	0.0344252	0.247854	0.805041	0.89987
TMCA	-0.000939232	0.00395189	-0.237666	0.812936	0.906424
Cer.d18.0.24.0	0.00870768	0.0384142	0.226679	0.822162	0.914424
TG.16.1_30.1	-0.0236862	0.107489	-0.220359	0.826327	0.916771
SM.C18.0	0.0745543	0.349619	0.213244	0.831814	0.920569
Met.SO	-0.00729625	0.0368671	-0.197907	0.843822	0.925204
FA.18.2	-0.345378	1.70986	-0.201992	0.840876	0.925204
PC.aa.C34.4	0.015612	0.0791708	0.197194	0.844301	0.925204
TG.20.4_33.2	-0.00706123	0.0356615	-0.198007	0.843797	0.925204
HipAcid	0.0572193	0.309229	0.185038	0.853919	0.93345
PC.ae.C44.6	0.00354431	0.0200467	0.176803	0.860222	0.938041
Ser	-0.221455	1.29434	-0.171095	0.864689	0.940613
PC.aa.C34.3	0.0583799	0.35066	0.166486	0.868299	0.942242
Arg	0.147031	0.995869	0.147641	0.88309	0.943102
Gly	-0.481497	3.20669	-0.150154	0.881116	0.943102
X3.Met.His	0.0375107	0.257793	0.145507	0.884768	0.943102
Cer.d18.1.25.0	0.00163342	0.0108187	0.150982	0.880473	0.943102
CE.16.0	-0.545152	3.73666	-0.145893	0.884465	0.943102
PC.aa.C32.1	-0.086017	0.560771	-0.153391	0.878573	0.943102
DHEAS	0.0218897	0.152086	0.14393	0.886008	0.943102
TG.16.0_30.2	0.0369699	0.237762	0.155491	0.876924	0.943102
PC.aa.C36.1	0.065897	0.467097	0.141078	0.888252	0.943239
lysoPC.a.C20.3	-0.00329467	0.0253539	-0.129947	0.897016	0.950283
PC.aa.C42.5	0.000730518	0.00639304	0.114268	0.909383	0.961102
Thr	-0.391942	3.5898	-0.109182	0.9134	0.961257
TG.18.1_30.2	0.0185973	0.171187	0.108637	0.913841	0.961257
TG.18.1_26.0	0.0133363	0.126445	0.105471	0.916342	0.961621
DG.O.14.0_18.2	0.00353725	0.0372409	0.094983	0.92475	0.965657
PC.ae.C32.2	0.00114681	0.012148	0.0944034	0.925084	0.965657
SM.C24.1	-0.0502317	0.543745	-0.0923809	0.926684	0.965657
PC.aa.C40.3	0.000464764	0.00674238	0.0689317	0.945259	0.982717
CE.22.0	0.00200322	0.0328792	0.0609267	0.951721	0.987134
PC.aa.C36.2	0.168308	2.92715	0.0574989	0.954327	0.98754
Gln	0.278622	5.817	0.0478979	0.961947	0.990827
Cer.d16.1.18.0	-0.0012008	0.0237178	-0.0506286	0.959927	0.990827
Trp	0.0173823	0.738061	0.0235512	0.981284	0.992217
TCDCA	-0.000160268	0.00956944	-0.0167479	0.98669	0.992217
lysoPC.a.C17.0	-0.000562613	0.0183616	-0.0306407	0.975651	0.992217
lysoPC.a.C18.0	-0.00663474	0.203046	-0.032676	0.974035	0.992217
PC.ae.C42.5	-0.000432331	0.0263278	-0.0164211	0.98695	0.992217
PC.ae.C44.5	0.00103613	0.0244468	0.0423829	0.966325	0.992217
Hex3Cer.d18.1.16.0	-0.000597298	0.0285833	-0.0208967	0.983417	0.992217
TG.16.0_28.2	0.00119749	0.0777517	0.0154015	0.987768	0.992217
TG.18.2_28.0	0.00621197	0.234222	0.0265217	0.978924	0.992217
TG.18.3_30.0	-0.00219461	0.057208	-0.038362	0.969526	0.992217
TG.20.1_30.1	-0.000562912	0.0224402	-0.025085	0.980148	0.992217
PC.aa.C38.6	0.018959	1.75	0.0108338	0.99139	0.993618
TG.17.2_36.2	2.73968e-05	0.013742	0.00199365	0.998419	0.998419
C3	0	0	NA	NA	NA
BABA	0	0	NA	NA	NA
GLCA	0	0	NA	NA	NA
TLCA	0	0	NA	NA	NA
Cer.d16.1.23.0	0	0	NA	NA	NA
Cer.d16.1.24.0	0	0	NA	NA	NA
Cer.d18.1.18.0	0	0	NA	NA	NA
Cer.d18.1.26.0	0	0	NA	NA	NA
Cer.d18.2.16.0	0	0	NA	NA	NA
Cer.d18.2.20.0	0	0	NA	NA	NA
Cer.d18.2.22.0	0	0	NA	NA	NA
Cer.d18.2.23.0	0	0	NA	NA	NA
Cer.d18.2.24.1	0	0	NA	NA	NA
Cer.d18.0.22.0	0	0	NA	NA	NA
EPA	0	0	NA	NA	NA
PC.aa.C42.2	0	0	NA	NA	NA
Hex2Cer.d18.1.18.0	0	0	NA	NA	NA
Hex2Cer.d18.1.20.0	0	0	NA	NA	NA
Hex2Cer.d18.1.22.0	0	0	NA	NA	NA
Hex2Cer.d18.1.24.0	0	0	NA	NA	NA
Hex2Cer.d18.1.24.1	0	0	NA	NA	NA
Hex3Cer.d18.1.24.1	0	0	NA	NA	NA
Hex3Cer.d18.1.26.1	0	0	NA	NA	NA
HexCer.d16.1.22.0	0	0	NA	NA	NA
HexCer.d18.1.18.0	0	0	NA	NA	NA
HexCer.d18.1.18.1	0	0	NA	NA	NA
Cortisone	0	0	NA	NA	NA
TG.17.1_38.5	0	0	NA	NA	NA
TG.17.1_38.6	0	0	NA	NA	NA
TG.18.0_38.7	0	0	NA	NA	NA
